# Supplementary material for: OptNCMiner: a deep learning approach for the discovery of natural compounds modulating disease-specific multi-targets
Source: BMC Bioinformatics. 2022 Jun 7;23:218. doi: 10.1186/s12859-022-04752-5 (PMC9175487; doi:10.1186/s12859-022-04752-5)
Supplement: Supplementary file 2 — Additional file 2: Excel sheet of in silico docking results of false positives. [file 12859_2022_4752_MOESM2_ESM.csv]

Protein	SMILES	Chemical Name	Docking Score_Binding Energy	Reference Validation (doi)
ADRB2	[NH3+]C1(CCC1)c2ccc(cc2)c3nc4C=CN5C(=O)NN=C5c4cc3c6ccccc6	[1-[4-(3-oxo-9-phenyl-2H-[1,2,4]triazolo[3,4-f][1,6]naphthyridin-8-yl)phenyl]cyclobutyl]azanium??	-28.121
ADRB2	CCC(C)(C)c1ccc(O)cc1	4-Tert-Amylphenol	-15.571
ADRB2	C[C@]12CC[C@H]3[C@@H](CCC4=CC(=O)CC[C@]34C)[C@@H]1CCC2=O	Androstenedione	-19.382
ADRB2	CC(=O)O[C@H]1CC[C@]2(C)[C@H]3CC[C@@]4(C)[C@@H](CC=C4c5cccnc5)[C@@H]3CC=C2C1	Abiraterone Acetate	-23.912
ADRB2	CC1=NOC(=O)/C/1=C\c2oc(cc2)c3ccc(Br)cc3	(4Z)-4-{[5-(4-Bromophenyl)-2-furyl]methylene}-3-methylisoxazol-5(4H)-one	-16.181
ADRB2	COc1ccc2c(c1)c3ccc4C(=O)C=CC(=O)c4c3n2C	1H-Benzo[a]carbazole-1,4(11H)-dione, 8-methoxy-11-methyl-	-17.177
ADRB2	Cc1ccc2c(c1)c3ccc4C(=O)C=CC(=O)c4c3n2C	1H-Benzo(a)carbazole-1,4-dione, 8,11-dimethyl-	-18.38
ADRB2	CCCCCN1C(=[NH2+])C(=CC2=C1N=C3C=CC=CN3C2=O)S(=O)(=O)c4ccccc4	6-Amino-5-(benzenesulfonyl)-7-pentyl-1,9-diaza-7-azoniatricyclo[8.4.0.03,8]tetradeca-3,5,7,9,11,13-hexaen-2-one	-22.885
ADRB2	COc1ccc(cc1)S(=O)(=O)N(C(=O)c2ccncc2)c3ccc4oc(C)c(C(=O)C)c4c3	N-(3-Acetyl-2-methyl-1-benzofuran-5-yl)-N-isonicotinoyl-4-methoxybenzenesulfonamide	-20.022
ADRB2	CCCc1oc2ccc([N-]S(=O)(=O)c3ccc(OC)cc3)cc2c1C(=O)OCC	-	-18.755
ADRB2	CC(=O)CC(C1=C([O-])c2ccccc2OC1=O)c3ccccc3	2-Oxo-3-(3-oxo-1-phenylbutyl)-2H-chromen-4-olate	-16.837
ADRB2	COc1ccc2c(c1)c(CC(=O)[O-])c(C)n2C(=O)c3ccc(Cl)cc3	3ADS	-18.543
ADRB2	OCCCCCCCCCCCCBr	12-Bromo-1-dodecanol	-27.3
ADRB2	[O-]S(=O)(=O)c1ccccc1\C=C\c2ccc(cc2)c3ccc(\C=C\c4ccccc4S(=O)(=O)[O-])cc3	2-[(E)-2-[4-[4-[(E)-2-(2-Sulfonatophenyl)ethenyl]phenyl]phenyl]ethenyl]benzenesulfonate	-17.604
ADRB2	[O-]C(=O)CCCc1ccc(cc1)N(CCCl)CCCl	4-[4-[Bis(2-chloroethyl)amino]phenyl]butanoate	-17.427
ADRB2	CN(C)c1ccc(cc1)C(=O)c2ccc(cc2)N(C)C	Michler's ketone	-17.498
ADRB2	CN(C)c1ccc(cc1)C(=N)c2ccc(cc2)N(C)C	Auramine	-22.624
ESR	O=C1CC(CC(=C1)[NH2+]C2CCCC2)c3ccccc3	-	-19.567
ESR	CCOc1cc(ccc1OS(=O)(=O)c2ccccc2[N+](=O)[O-])C(=S)N3CCOCC3	2-Ethoxy-4-(4-morpholinylcarbonothioyl)phenyl 2-nitrobenzenesulfonate	-23.102
ESR	CC1=NOC(=O)/C/1=C\c2oc(cc2)c3ccc(Br)cc3	(4Z)-4-{[5-(4-Bromophenyl)-2-furyl]methylene}-3-methylisoxazol-5(4H)-one	-17.731
ESR	COc1ccc2c(c1)c3ccc4C(=O)C=CC(=O)c4c3n2C	1H-Benzo[a]carbazole-1,4(11H)-dione, 8-methoxy-11-methyl-	-22.004
ESR	Cc1ccc2c(c1)c3ccc4C(=O)C=CC(=O)c4c3n2C	1H-Benzo(a)carbazole-1,4-dione, 8,11-dimethyl-	-21.539
ESR	CC1(C)Cc2c(CS1)c(nc3sc4c(NN)ncnc4c23)N5CCOCC5	(2,2-Dimethyl-5-morpholin-4-yl-1,4-dihydro-2H-3,7-dithia-6,9,11-triaza-benzo[c]fluoren-8-yl)-hydrazine	-20.896
ESR	CCCCCN1C(=[NH2+])C(=CC2=C1N=C3C=CC=CN3C2=O)S(=O)(=O)c4ccccc4	6-Amino-5-(benzenesulfonyl)-7-pentyl-1,9-diaza-7-azoniatricyclo[8.4.0.03,8]tetradeca-3,5,7,9,11,13-hexaen-2-one	-29.307
ESR	COc1ccc(cc1)S(=O)(=O)N(C(=O)c2ccncc2)c3ccc4oc(C)c(C(=O)C)c4c3	N-(3-Acetyl-2-methyl-1-benzofuran-5-yl)-N-isonicotinoyl-4-methoxybenzenesulfonamide	-21.663
ESR	CCCc1oc2ccc([N-]S(=O)(=O)c3ccc(OC)cc3)cc2c1C(=O)OCC	-	-21.491
ESR	COC(=O)C1=C(C)NC(=C(C1c2cccc(Cl)c2Cl)C(=O)OC(C)C)COC(=O)N	Lemildipine	-22.082	10.1038/srep06437
ESR	CC(=O)CC(C1=C([O-])c2ccccc2OC1=O)c3ccccc3	2-Oxo-3-(3-oxo-1-phenylbutyl)-2H-chromen-4-olate	-20.824
ESR	COc1ccc2c(c1)c(CC(=O)[O-])c(C)n2C(=O)c3ccc(Cl)cc3	3ADS	-20.263
ESR	OCCCCCCCCCCCCBr	12-Bromo-1-dodecanol	-19.597
ESR	[O-]S(=O)(=O)c1ccccc1\C=C\c2ccc(cc2)c3ccc(\C=C\c4ccccc4S(=O)(=O)[O-])cc3	2-[(E)-2-[4-[4-[(E)-2-(2-Sulfonatophenyl)ethenyl]phenyl]phenyl]ethenyl]benzenesulfonate	-26.545
ESR	[O-]C(=O)CCCc1ccc(cc1)N(CCCl)CCCl	4-[4-[Bis(2-chloroethyl)amino]phenyl]butanoate	-19.611
ESR	CN(C)c1ccc(cc1)C(=O)c2ccc(cc2)N(C)C	Michler's ketone	-17.71
ESR	CN(C)c1ccc(cc1)C(=N)c2ccc(cc2)N(C)C	Auramine	-18.448
IDH1	O=C1CC(CC(=C1)[NH2+]C2CCCC2)c3ccccc3	-	-16.826
IDH1	CCOc1cc(ccc1OS(=O)(=O)c2ccccc2[N+](=O)[O-])C(=S)N3CCOCC3	2-Ethoxy-4-(4-morpholinylcarbonothioyl)phenyl 2-nitrobenzenesulfonate	-15.622
IDH1	[NH3+]C1(CCC1)c2ccc(cc2)c3nc4C=CN5C(=O)NN=C5c4cc3c6ccccc6	[1-[4-(3-Oxo-9-phenyl-2H-[1,2,4]triazolo[3,4-f][1,6]naphthyridin-8-yl)phenyl]cyclobutyl]azanium	-21.283
IDH1	CCC(C)(C)c1ccc(O)cc1	4-Tert-Amylphenol	-5.54
IDH1	C[C@]12CC[C@H]3[C@@H](CCC4=CC(=O)CC[C@]34C)[C@@H]1CCC2=O	Androstenedione	-13.79
IDH1	CC(=O)O[C@H]1CC[C@]2(C)[C@H]3CC[C@@]4(C)[C@@H](CC=C4c5cccnc5)[C@@H]3CC=C2C1	Abiraterone Acetate	209.845
IDH1	COc1ccc(cc1)S(=O)(=O)N(C(=O)c2ccncc2)c3ccc4oc(C)c(C(=O)C)c4c3	N-(3-Acetyl-2-methyl-1-benzofuran-5-yl)-N-isonicotinoyl-4-methoxybenzenesulfonamide	-16.17
IDH1	CCCc1oc2ccc([N-]S(=O)(=O)c3ccc(OC)cc3)cc2c1C(=O)OCC	-	-17.558
IDH1	CC(=O)CC(C1=C([O-])c2ccccc2OC1=O)c3ccccc3	2-Oxo-3-(3-oxo-1-phenylbutyl)-2H-chromen-4-olate	-14.413
IDH1	CCCCCCCCCCCC(=O)N(C)CC(=O)[O-]	2-[Dodecanoyl(methyl)amino]acetate	-16.159
IDH1	COc1ccc2c(c1)c(CC(=O)[O-])c(C)n2C(=O)c3ccc(Cl)cc3	3ADS	-14.506
IDH1	OCCCCCCCCCCCCBr	12-Bromo-1-dodecanol	-13.618
IDH1	[O-]S(=O)(=O)c1ccccc1\C=C\c2ccc(cc2)c3ccc(\C=C\c4ccccc4S(=O)(=O)[O-])cc3	2-[(E)-2-[4-[4-[(E)-2-(2-Sulfonatophenyl)ethenyl]phenyl]phenyl]ethenyl]benzenesulfonate	-20.133
IDH1	[O-]C(=O)CCCc1ccc(cc1)N(CCCl)CCCl	4-[4-[Bis(2-chloroethyl)amino]phenyl]butanoate	-15.091
IDH1	CN(C)c1ccc(cc1)C(=O)c2ccc(cc2)N(C)C	Michler's ketone	-12.573
IDH1	CN(C)c1ccc(cc1)C(=N)c2ccc(cc2)N(C)C	Auramine	-13.586
MTORC1	O=C1CC(CC(=C1)[NH2+]C2CCCC2)c3ccccc3	-	-15.888
MTORC1	CCOc1cc(ccc1OS(=O)(=O)c2ccccc2[N+](=O)[O-])C(=S)N3CCOCC3	2-Ethoxy-4-(4-morpholinylcarbonothioyl)phenyl 2-nitrobenzenesulfonate	-21.204
MTORC1	[NH3+]C1(CCC1)c2ccc(cc2)c3nc4C=CN5C(=O)NN=C5c4cc3c6ccccc6	[1-[4-(3-Oxo-9-phenyl-2H-[1,2,4]triazolo[3,4-f][1,6]naphthyridin-8-yl)phenyl]cyclobutyl]azanium	-20.957
MTORC1	CCC(C)(C)c1ccc(O)cc1	4-Tert-Amylphenol	-13.136
MTORC1	C[C@]12CC[C@H]3[C@@H](CCC4=CC(=O)CC[C@]34C)[C@@H]1CCC2=O	Androstenedione	-16.988	10.1158/1078-0432.CCR-04-2402
MTORC1	CC(=O)O[C@H]1CC[C@]2(C)[C@H]3CC[C@@]4(C)[C@@H](CC=C4c5cccnc5)[C@@H]3CC=C2C1	Abiraterone Acetate	-22.322	10.18632/oncotarget.771
MTORC1	CC1=NOC(=O)/C/1=C\c2oc(cc2)c3ccc(Br)cc3	(4Z)-4-{[5-(4-Bromophenyl)-2-furyl]methylene}-3-methylisoxazol-5(4H)-one	-16.605
MTORC1	COc1ccc2c(c1)c3ccc4C(=O)C=CC(=O)c4c3n2C	1H-Benzo[a]carbazole-1,4(11H)-dione, 8-methoxy-11-methyl-	-18.031
MTORC1	Cc1ccc2c(c1)c3ccc4C(=O)C=CC(=O)c4c3n2C	1H-Benzo(a)carbazole-1,4-dione, 8,11-dimethyl-	-17.593
MTORC1	CC1(C)Cc2c(CS1)c(nc3sc4c(NN)ncnc4c23)N5CCOCC5	(2,2-Dimethyl-5-morpholin-4-yl-1,4-dihydro-2H-3,7-dithia-6,9,11-triaza-benzo[c]fluoren-8-yl)-hydrazine	-16.873
MTORC1	CCCCCN1C(=[NH2+])C(=CC2=C1N=C3C=CC=CN3C2=O)S(=O)(=O)c4ccccc4	6-Amino-5-(benzenesulfonyl)-7-pentyl-1,9-diaza-7-azoniatricyclo[8.4.0.03,8]tetradeca-3,5,7,9,11,13-hexaen-2-one	-25.058
MTORC1	COC(=O)C1=C(C)NC(=C(C1c2cccc(Cl)c2Cl)C(=O)OC(C)C)COC(=O)N	Lemildipine	-19.199
MTORC1	CC(=O)CC(C1=C([O-])c2ccccc2OC1=O)c3ccccc3	2-Oxo-3-(3-oxo-1-phenylbutyl)-2H-chromen-4-olate	-16.726
MTORC1	CCCCCCCCCCCC(=O)N(C)CC(=O)[O-]	2-[Dodecanoyl(methyl)amino]acetate	-19.085
MTORC1	COc1ccc2c(c1)c(CC(=O)[O-])c(C)n2C(=O)c3ccc(Cl)cc3	3ADS	-17.078
MTORC1	OCCCCCCCCCCCCBr	12-Bromo-1-dodecanol	-15.855
MTORC1	[O-]S(=O)(=O)c1ccccc1\C=C\c2ccc(cc2)c3ccc(\C=C\c4ccccc4S(=O)(=O)[O-])cc3	2-[(E)-2-[4-[4-[(E)-2-(2-Sulfonatophenyl)ethenyl]phenyl]phenyl]ethenyl]benzenesulfonate	-23.057
MTORC1	[O-]C(=O)CCCc1ccc(cc1)N(CCCl)CCCl	4-[4-[Bis(2-chloroethyl)amino]phenyl]butanoate	-15.56
MTORC1	CN(C)c1ccc(cc1)C(=O)c2ccc(cc2)N(C)C	Michler's ketone	-14.725
MTORC1	CN(C)c1ccc(cc1)C(=N)c2ccc(cc2)N(C)C	Auramine	-15.378
OPRK1	CCC(C)(C)c1ccc(O)cc1	4-Tert-Amylphenol	-14.838
OPRK1	C[C@]12CC[C@H]3[C@@H](CCC4=CC(=O)CC[C@]34C)[C@@H]1CCC2=O	Androstenedione	-10.074
OPRK1	CC(=O)O[C@H]1CC[C@]2(C)[C@H]3CC[C@@]4(C)[C@@H](CC=C4c5cccnc5)[C@@H]3CC=C2C1	Abiraterone Acetate	-24.247
OPRK1	CC1=NOC(=O)/C/1=C\c2oc(cc2)c3ccc(Br)cc3	(4Z)-4-{[5-(4-Bromophenyl)-2-furyl]methylene}-3-methylisoxazol-5(4H)-one	-19.447
OPRK1	COc1ccc2c(c1)c3ccc4C(=O)C=CC(=O)c4c3n2C	1H-Benzo[a]carbazole-1,4(11H)-dione, 8-methoxy-11-methyl-	-22.092
OPRK1	Cc1ccc2c(c1)c3ccc4C(=O)C=CC(=O)c4c3n2C	1H-Benzo(a)carbazole-1,4-dione, 8,11-dimethyl-	-21.107
OPRK1	CC1(C)Cc2c(CS1)c(nc3sc4c(NN)ncnc4c23)N5CCOCC5	(2,2-Dimethyl-5-morpholin-4-yl-1,4-dihydro-2H-3,7-dithia-6,9,11-triaza-benzo[c]fluoren-8-yl)-hydrazine	-17.457
OPRK1	COc1ccc2c(c1)c(CC(=O)[O-])c(C)n2C(=O)c3ccc(Cl)cc3	3ADS	-19.781
OPRK1	[O-]C(=O)CCCc1ccc(cc1)N(CCCl)CCCl	4-[4-[Bis(2-chloroethyl)amino]phenyl]butanoate	-18.402
OPRK1	CN(C)c1ccc(cc1)C(=N)c2ccc(cc2)N(C)C	Auramine	-17.135
PPARG	O=C1CC(CC(=C1)[NH2+]C2CCCC2)c3ccccc3	-	-17.672
PPARG	CCOc1cc(ccc1OS(=O)(=O)c2ccccc2[N+](=O)[O-])C(=S)N3CCOCC3	2-Ethoxy-4-(4-morpholinylcarbonothioyl)phenyl 2-nitrobenzenesulfonate	-21.554
PPARG	[NH3+]C1(CCC1)c2ccc(cc2)c3nc4C=CN5C(=O)NN=C5c4cc3c6ccccc6	[1-[4-(3-Oxo-9-phenyl-2H-[1,2,4]triazolo[3,4-f][1,6]naphthyridin-8-yl)phenyl]cyclobutyl]azanium	-24.043
PPARG	CCC(C)(C)c1ccc(O)cc1	4-Tert-Amylphenol	-14.921
PPARG	C[C@]12CC[C@H]3[C@@H](CCC4=CC(=O)CC[C@]34C)[C@@H]1CCC2=O	Androstenedione	-15.909	10.1095/biolreprod66.1.190
PPARG	CC(=O)O[C@H]1CC[C@]2(C)[C@H]3CC[C@@]4(C)[C@@H](CC=C4c5cccnc5)[C@@H]3CC=C2C1	Abiraterone Acetate	-23.538
PPARG	CC1=NOC(=O)/C/1=C\c2oc(cc2)c3ccc(Br)cc3	(4Z)-4-{[5-(4-Bromophenyl)-2-furyl]methylene}-3-methylisoxazol-5(4H)-one	-18.215
PPARG	COc1ccc2c(c1)c3ccc4C(=O)C=CC(=O)c4c3n2C	1H-Benzo[a]carbazole-1,4(11H)-dione, 8-methoxy-11-methyl-	-20.485
PPARG	Cc1ccc2c(c1)c3ccc4C(=O)C=CC(=O)c4c3n2C	1H-Benzo(a)carbazole-1,4-dione, 8,11-dimethyl-	-20.724
PPARG	CCCCCN1C(=[NH2+])C(=CC2=C1N=C3C=CC=CN3C2=O)S(=O)(=O)c4ccccc4	6-Amino-5-(benzenesulfonyl)-7-pentyl-1,9-diaza-7-azoniatricyclo[8.4.0.03,8]tetradeca-3,5,7,9,11,13-hexaen-2-one	-27.574
PPARG	COc1ccc(cc1)S(=O)(=O)N(C(=O)c2ccncc2)c3ccc4oc(C)c(C(=O)C)c4c3	N-(3-Acetyl-2-methyl-1-benzofuran-5-yl)-N-isonicotinoyl-4-methoxybenzenesulfonamide	-19.271
PPARG	CCCc1oc2ccc([N-]S(=O)(=O)c3ccc(OC)cc3)cc2c1C(=O)OCC	-	-23.091
PPARG	OCCCCCCCCCCCCBr	12-Bromo-1-dodecanol	-18.411
PPARG	[O-]S(=O)(=O)c1ccccc1\C=C\c2ccc(cc2)c3ccc(\C=C\c4ccccc4S(=O)(=O)[O-])cc3	2-[(E)-2-[4-[4-[(E)-2-(2-Sulfonatophenyl)ethenyl]phenyl]phenyl]ethenyl]benzenesulfonate	-22.684
PPARG	[O-]C(=O)CCCc1ccc(cc1)N(CCCl)CCCl	4-[4-[Bis(2-chloroethyl)amino]phenyl]butanoate	-17.585
PPARG	CN(C)c1ccc(cc1)C(=O)c2ccc(cc2)N(C)C	Michler's ketone	-18.685
PPARG	CN(C)c1ccc(cc1)C(=N)c2ccc(cc2)N(C)C	Auramine	-19.018
TP53	O=C1CC(CC(=C1)[NH2+]C2CCCC2)c3ccccc3	-	-19.289
TP53	CCOc1cc(ccc1OS(=O)(=O)c2ccccc2[N+](=O)[O-])C(=S)N3CCOCC3	2-Ethoxy-4-(4-morpholinylcarbonothioyl)phenyl 2-nitrobenzenesulfonate	-19.323
TP53	[NH3+]C1(CCC1)c2ccc(cc2)c3nc4C=CN5C(=O)NN=C5c4cc3c6ccccc6	[1-[4-(3-Oxo-9-phenyl-2H-[1,2,4]triazolo[3,4-f][1,6]naphthyridin-8-yl)phenyl]cyclobutyl]azanium	-26.612
TP53	CCC(C)(C)c1ccc(O)cc1	4-Tert-Amylphenol	-13.925
TP53	C[C@]12CC[C@H]3[C@@H](CCC4=CC(=O)CC[C@]34C)[C@@H]1CCC2=O	Androstenedione	-18.723
TP53	CC(=O)O[C@H]1CC[C@]2(C)[C@H]3CC[C@@]4(C)[C@@H](CC=C4c5cccnc5)[C@@H]3CC=C2C1	Abiraterone Acetate	-17.668
TP53	CCOC(=O)C1=C(C)NC(=C(C1c2cccc(Cl)c2Cl)C(=O)OC)C	Felodipine	-13.73
TP53	CC1=NOC(=O)/C/1=C\c2oc(cc2)c3ccc(Br)cc3	(4Z)-4-{[5-(4-Bromophenyl)-2-furyl]methylene}-3-methylisoxazol-5(4H)-one	-20.122
TP53	COc1ccc2c(c1)c3ccc4C(=O)C=CC(=O)c4c3n2C	1H-Benzo[a]carbazole-1,4(11H)-dione, 8-methoxy-11-methyl-	-21.457
TP53	Cc1ccc2c(c1)c3ccc4C(=O)C=CC(=O)c4c3n2C	1H-Benzo(a)carbazole-1,4-dione, 8,11-dimethyl-	-20.842
TP53	CC1(C)Cc2c(CS1)c(nc3sc4c(NN)ncnc4c23)N5CCOCC5	(2,2-Dimethyl-5-morpholin-4-yl-1,4-dihydro-2H-3,7-dithia-6,9,11-triaza-benzo[c]fluoren-8-yl)-hydrazine	-17.838
TP53	CCCCCN1C(=[NH2+])C(=CC2=C1N=C3C=CC=CN3C2=O)S(=O)(=O)c4ccccc4	6-Amino-5-(benzenesulfonyl)-7-pentyl-1,9-diaza-7-azoniatricyclo[8.4.0.03,8]tetradeca-3,5,7,9,11,13-hexaen-2-one	-25.638
TP53	COc1ccc(cc1)S(=O)(=O)N(C(=O)c2ccncc2)c3ccc4oc(C)c(C(=O)C)c4c3	N-(3-Acetyl-2-methyl-1-benzofuran-5-yl)-N-isonicotinoyl-4-methoxybenzenesulfonamide	-18.276
TP53	CCCc1oc2ccc([N-]S(=O)(=O)c3ccc(OC)cc3)cc2c1C(=O)OCC	-	-24.695
TP53	COC(=O)C1=C(C)NC(=C(C1c2cccc(Cl)c2Cl)C(=O)OC(C)C)COC(=O)N	Lemildipine	-17.673
TP53	CC(=O)CC(C1=C([O-])c2ccccc2OC1=O)c3ccccc3	2-Oxo-3-(3-oxo-1-phenylbutyl)-2H-chromen-4-olate	-17.857
TP53	CCCCCCCCCCCC(=O)N(C)CC(=O)[O-]	2-[Dodecanoyl(methyl)amino]acetate	-19.01
TP53	COc1ccc2c(c1)c(CC(=O)[O-])c(C)n2C(=O)c3ccc(Cl)cc3	3ADS	-19.722
