# Supplementary material for: OptNCMiner: a deep learning approach for the discovery of natural compounds modulating disease-specific multi-targets
Source: BMC Bioinformatics. 2022 Jun 7;23:218. doi: 10.1186/s12859-022-04752-5 (PMC9175487; doi:10.1186/s12859-022-04752-5)
Supplement: Supplementary file 3 — Additional file 3: Excel sheet of predicted interactions between target proteins and NCs and NC containing natural sources. [file 12859_2022_4752_MOESM3_ESM.csv]

SMILES	Chemical Name	Food
COC1=C(O)C=CC(=C1)C1CC(=O)C2=C(O)C=C(O)C=C2O1	Homoeriodictyol	Coriander
COC1=CC(CCC(=O)CC(=O)CCC2=CC(OC)=C(O)C=C2)=CC=C1O	Tetrahydrocurcumin	Turmeric
CC\C=C/CC(O)C(O)\C=C\C(O)CCCCCCCC(O)=O	Corchorifatty acid F	Breakfast cereal
CCCCCCCC(=O)CCC1=CC=C(OC)C(OC)=C1	Methyl [6]-paradol	Ginger
[Na+].[Na+].CC1=C(OCCCC([O-])=O)C=CC(Cl)=C1.[O-]C(=O)CCCOC1=C(Cl)C=C(Cl)C=C1	Legumin	Common pea
O=C1CCC2=CC=CC=C2O1	3,4-Dihydro-2H-1-benzopyran-2-one	Tarragon
O=C1CCC2=CC=CC=C2O1	3,4-Dihydro-2H-1-benzopyran-2-one	Sour cherry
CC1(C)OC2=C(C=C1)C(O)=C(C=C2)C1COC2=C(C1)C=CC1=C2C=CC(C)(C)O1	(R)-Hispaglabridin B	Black tea
CC1(C)OC2=C(C=C1)C(O)=C(C=C2)C1COC2=C(C1)C=CC1=C2C=CC(C)(C)O1	(R)-Hispaglabridin B	Green tea
CC1(C)OC2=C(C=C1)C(O)=C(C=C2)C1COC2=C(C1)C=CC1=C2C=CC(C)(C)O1	(R)-Hispaglabridin B	Red tea
CC1(C)OC2=C(C=C1)C(O)=C(C=C2)C1COC2=C(C1)C=CC1=C2C=CC(C)(C)O1	(R)-Hispaglabridin B	Herbal tea
COC1=CC(O)=C2C(=O)CC(OC2=C1)C1=CC(O)=CC(O)=C1	Blumeatin	Black tea
COC1=CC(O)=C2C(=O)CC(OC2=C1)C1=CC(O)=CC(O)=C1	Blumeatin	Green tea
COC1=CC(O)=C2C(=O)CC(OC2=C1)C1=CC(O)=CC(O)=C1	Blumeatin	Red tea
COC1=CC(O)=C2C(=O)CC(OC2=C1)C1=CC(O)=CC(O)=C1	Blumeatin	Herbal tea
COC1=CC=C(C=C1)C1OC2=C(C(=O)C1O)C(O)=C(OC)C(O)=C2	3,5,7-Trihydroxy-4',6-dimethoxyflavanone	European plum
OC(=O)C(=O)CC1=CC=C(O)C=C1	4-hydroxyphenylpyruvate	Angelica
OC(=O)C(=O)CC1=CC=C(O)C=C1	4-hydroxyphenylpyruvate	Savoy cabbage
OC(=O)C(=O)CC1=CC=C(O)C=C1	4-hydroxyphenylpyruvate	Silver linden
OC(=O)C(=O)CC1=CC=C(O)C=C1	4-hydroxyphenylpyruvate	Kiwi
OC(=O)C(=O)CC1=CC=C(O)C=C1	4-hydroxyphenylpyruvate	Allium
OC(=O)C(=O)CC1=CC=C(O)C=C1	4-hydroxyphenylpyruvate	Garden onion
OC(=O)C(=O)CC1=CC=C(O)C=C1	4-hydroxyphenylpyruvate	Leek
OC(=O)C(=O)CC1=CC=C(O)C=C1	4-hydroxyphenylpyruvate	Garlic
OC(=O)C(=O)CC1=CC=C(O)C=C1	4-hydroxyphenylpyruvate	Chives
OC(=O)C(=O)CC1=CC=C(O)C=C1	4-hydroxyphenylpyruvate	Lemon verbena
OC(=O)C(=O)CC1=CC=C(O)C=C1	4-hydroxyphenylpyruvate	Cashew nut
OC(=O)C(=O)CC1=CC=C(O)C=C1	4-hydroxyphenylpyruvate	Pineapple
OC(=O)C(=O)CC1=CC=C(O)C=C1	4-hydroxyphenylpyruvate	Dill
OC(=O)C(=O)CC1=CC=C(O)C=C1	4-hydroxyphenylpyruvate	Custard apple
OC(=O)C(=O)CC1=CC=C(O)C=C1	4-hydroxyphenylpyruvate	Wild celery
OC(=O)C(=O)CC1=CC=C(O)C=C1	4-hydroxyphenylpyruvate	Peanut
OC(=O)C(=O)CC1=CC=C(O)C=C1	4-hydroxyphenylpyruvate	Burdock
OC(=O)C(=O)CC1=CC=C(O)C=C1	4-hydroxyphenylpyruvate	Horseradish
OC(=O)C(=O)CC1=CC=C(O)C=C1	4-hydroxyphenylpyruvate	Tarragon
OC(=O)C(=O)CC1=CC=C(O)C=C1	4-hydroxyphenylpyruvate	Mugwort
OC(=O)C(=O)CC1=CC=C(O)C=C1	4-hydroxyphenylpyruvate	Asparagus
OC(=O)C(=O)CC1=CC=C(O)C=C1	4-hydroxyphenylpyruvate	Oat
OC(=O)C(=O)CC1=CC=C(O)C=C1	4-hydroxyphenylpyruvate	Star fruit
OC(=O)C(=O)CC1=CC=C(O)C=C1	4-hydroxyphenylpyruvate	Brazil nut
OC(=O)C(=O)CC1=CC=C(O)C=C1	4-hydroxyphenylpyruvate	Common beet
OC(=O)C(=O)CC1=CC=C(O)C=C1	4-hydroxyphenylpyruvate	Borage
OC(=O)C(=O)CC1=CC=C(O)C=C1	4-hydroxyphenylpyruvate	Chinese mustard
OC(=O)C(=O)CC1=CC=C(O)C=C1	4-hydroxyphenylpyruvate	Swede
OC(=O)C(=O)CC1=CC=C(O)C=C1	4-hydroxyphenylpyruvate	Rape
OC(=O)C(=O)CC1=CC=C(O)C=C1	4-hydroxyphenylpyruvate	Common cabbage
OC(=O)C(=O)CC1=CC=C(O)C=C1	4-hydroxyphenylpyruvate	Cauliflower
OC(=O)C(=O)CC1=CC=C(O)C=C1	4-hydroxyphenylpyruvate	Brussel sprouts
OC(=O)C(=O)CC1=CC=C(O)C=C1	4-hydroxyphenylpyruvate	Kohlrabi
OC(=O)C(=O)CC1=CC=C(O)C=C1	4-hydroxyphenylpyruvate	Broccoli
OC(=O)C(=O)CC1=CC=C(O)C=C1	4-hydroxyphenylpyruvate	Chinese cabbage
OC(=O)C(=O)CC1=CC=C(O)C=C1	4-hydroxyphenylpyruvate	Turnip
OC(=O)C(=O)CC1=CC=C(O)C=C1	4-hydroxyphenylpyruvate	Pigeon pea
OC(=O)C(=O)CC1=CC=C(O)C=C1	4-hydroxyphenylpyruvate	Capers
OC(=O)C(=O)CC1=CC=C(O)C=C1	4-hydroxyphenylpyruvate	Pepper
OC(=O)C(=O)CC1=CC=C(O)C=C1	4-hydroxyphenylpyruvate	Papaya
OC(=O)C(=O)CC1=CC=C(O)C=C1	4-hydroxyphenylpyruvate	Safflower
OC(=O)C(=O)CC1=CC=C(O)C=C1	4-hydroxyphenylpyruvate	Caraway
OC(=O)C(=O)CC1=CC=C(O)C=C1	4-hydroxyphenylpyruvate	Pecan nut
OC(=O)C(=O)CC1=CC=C(O)C=C1	4-hydroxyphenylpyruvate	Chestnut
OC(=O)C(=O)CC1=CC=C(O)C=C1	4-hydroxyphenylpyruvate	Roman camomile
OC(=O)C(=O)CC1=CC=C(O)C=C1	4-hydroxyphenylpyruvate	Chickpea
OC(=O)C(=O)CC1=CC=C(O)C=C1	4-hydroxyphenylpyruvate	Endive
OC(=O)C(=O)CC1=CC=C(O)C=C1	4-hydroxyphenylpyruvate	Chicory
OC(=O)C(=O)CC1=CC=C(O)C=C1	4-hydroxyphenylpyruvate	Chinese cinnamon
OC(=O)C(=O)CC1=CC=C(O)C=C1	4-hydroxyphenylpyruvate	Ceylon cinnamon
OC(=O)C(=O)CC1=CC=C(O)C=C1	4-hydroxyphenylpyruvate	Watermelon
OC(=O)C(=O)CC1=CC=C(O)C=C1	4-hydroxyphenylpyruvate	Lime
OC(=O)C(=O)CC1=CC=C(O)C=C1	4-hydroxyphenylpyruvate	Lemon
OC(=O)C(=O)CC1=CC=C(O)C=C1	4-hydroxyphenylpyruvate	Pummelo
OC(=O)C(=O)CC1=CC=C(O)C=C1	4-hydroxyphenylpyruvate	Mandarin orange (Clementine, Tangerine)
OC(=O)C(=O)CC1=CC=C(O)C=C1	4-hydroxyphenylpyruvate	Sweet orange
OC(=O)C(=O)CC1=CC=C(O)C=C1	4-hydroxyphenylpyruvate	Coriander
OC(=O)C(=O)CC1=CC=C(O)C=C1	4-hydroxyphenylpyruvate	Common hazelnut
OC(=O)C(=O)CC1=CC=C(O)C=C1	4-hydroxyphenylpyruvate	Saffron
OC(=O)C(=O)CC1=CC=C(O)C=C1	4-hydroxyphenylpyruvate	Muskmelon
OC(=O)C(=O)CC1=CC=C(O)C=C1	4-hydroxyphenylpyruvate	Cucumber
OC(=O)C(=O)CC1=CC=C(O)C=C1	4-hydroxyphenylpyruvate	Cucurbita
OC(=O)C(=O)CC1=CC=C(O)C=C1	4-hydroxyphenylpyruvate	Cumin
OC(=O)C(=O)CC1=CC=C(O)C=C1	4-hydroxyphenylpyruvate	Turmeric
OC(=O)C(=O)CC1=CC=C(O)C=C1	4-hydroxyphenylpyruvate	Quince
OC(=O)C(=O)CC1=CC=C(O)C=C1	4-hydroxyphenylpyruvate	Lemon grass
OC(=O)C(=O)CC1=CC=C(O)C=C1	4-hydroxyphenylpyruvate	Globe artichoke
OC(=O)C(=O)CC1=CC=C(O)C=C1	4-hydroxyphenylpyruvate	Wild carrot
OC(=O)C(=O)CC1=CC=C(O)C=C1	4-hydroxyphenylpyruvate	Japanese persimmon
OC(=O)C(=O)CC1=CC=C(O)C=C1	4-hydroxyphenylpyruvate	Cardamom
OC(=O)C(=O)CC1=CC=C(O)C=C1	4-hydroxyphenylpyruvate	Black crowberry
OC(=O)C(=O)CC1=CC=C(O)C=C1	4-hydroxyphenylpyruvate	Loquat
OC(=O)C(=O)CC1=CC=C(O)C=C1	4-hydroxyphenylpyruvate	Rocket salad (ssp.)
OC(=O)C(=O)CC1=CC=C(O)C=C1	4-hydroxyphenylpyruvate	Wax apple
OC(=O)C(=O)CC1=CC=C(O)C=C1	4-hydroxyphenylpyruvate	Common buckwheat
OC(=O)C(=O)CC1=CC=C(O)C=C1	4-hydroxyphenylpyruvate	Tartary buckwheat
OC(=O)C(=O)CC1=CC=C(O)C=C1	4-hydroxyphenylpyruvate	Fig
OC(=O)C(=O)CC1=CC=C(O)C=C1	4-hydroxyphenylpyruvate	Fennel
OC(=O)C(=O)CC1=CC=C(O)C=C1	4-hydroxyphenylpyruvate	Strawberry
OC(=O)C(=O)CC1=CC=C(O)C=C1	4-hydroxyphenylpyruvate	Black huckleberry
OC(=O)C(=O)CC1=CC=C(O)C=C1	4-hydroxyphenylpyruvate	Soy bean
OC(=O)C(=O)CC1=CC=C(O)C=C1	4-hydroxyphenylpyruvate	Sunflower
OC(=O)C(=O)CC1=CC=C(O)C=C1	4-hydroxyphenylpyruvate	Sea-buckthornberry
OC(=O)C(=O)CC1=CC=C(O)C=C1	4-hydroxyphenylpyruvate	Barley
OC(=O)C(=O)CC1=CC=C(O)C=C1	4-hydroxyphenylpyruvate	Hyssop
OC(=O)C(=O)CC1=CC=C(O)C=C1	4-hydroxyphenylpyruvate	Star anise
OC(=O)C(=O)CC1=CC=C(O)C=C1	4-hydroxyphenylpyruvate	Swamp cabbage
OC(=O)C(=O)CC1=CC=C(O)C=C1	4-hydroxyphenylpyruvate	Sweet potato
OC(=O)C(=O)CC1=CC=C(O)C=C1	4-hydroxyphenylpyruvate	Black walnut
OC(=O)C(=O)CC1=CC=C(O)C=C1	4-hydroxyphenylpyruvate	Common walnut
OC(=O)C(=O)CC1=CC=C(O)C=C1	4-hydroxyphenylpyruvate	Lettuce
OC(=O)C(=O)CC1=CC=C(O)C=C1	4-hydroxyphenylpyruvate	Grass pea
OC(=O)C(=O)CC1=CC=C(O)C=C1	4-hydroxyphenylpyruvate	Sweet bay
OC(=O)C(=O)CC1=CC=C(O)C=C1	4-hydroxyphenylpyruvate	Lentils
OC(=O)C(=O)CC1=CC=C(O)C=C1	4-hydroxyphenylpyruvate	Garden cress
OC(=O)C(=O)CC1=CC=C(O)C=C1	4-hydroxyphenylpyruvate	Lovage
OC(=O)C(=O)CC1=CC=C(O)C=C1	4-hydroxyphenylpyruvate	Flaxseed
OC(=O)C(=O)CC1=CC=C(O)C=C1	4-hydroxyphenylpyruvate	Mexican oregano
OC(=O)C(=O)CC1=CC=C(O)C=C1	4-hydroxyphenylpyruvate	Lichee
OC(=O)C(=O)CC1=CC=C(O)C=C1	4-hydroxyphenylpyruvate	Lupine
OC(=O)C(=O)CC1=CC=C(O)C=C1	4-hydroxyphenylpyruvate	Apple
OC(=O)C(=O)CC1=CC=C(O)C=C1	4-hydroxyphenylpyruvate	Mango
OC(=O)C(=O)CC1=CC=C(O)C=C1	4-hydroxyphenylpyruvate	German camomile
OC(=O)C(=O)CC1=CC=C(O)C=C1	4-hydroxyphenylpyruvate	Lemon balm
OC(=O)C(=O)CC1=CC=C(O)C=C1	4-hydroxyphenylpyruvate	Mentha
OC(=O)C(=O)CC1=CC=C(O)C=C1	4-hydroxyphenylpyruvate	Orange mint
OC(=O)C(=O)CC1=CC=C(O)C=C1	4-hydroxyphenylpyruvate	Cornmint
OC(=O)C(=O)CC1=CC=C(O)C=C1	4-hydroxyphenylpyruvate	Spearmint
OC(=O)C(=O)CC1=CC=C(O)C=C1	4-hydroxyphenylpyruvate	Peppermint
OC(=O)C(=O)CC1=CC=C(O)C=C1	4-hydroxyphenylpyruvate	Medlar
OC(=O)C(=O)CC1=CC=C(O)C=C1	4-hydroxyphenylpyruvate	Bitter gourd
OC(=O)C(=O)CC1=CC=C(O)C=C1	4-hydroxyphenylpyruvate	Mulberry
OC(=O)C(=O)CC1=CC=C(O)C=C1	4-hydroxyphenylpyruvate	Black mulberry
OC(=O)C(=O)CC1=CC=C(O)C=C1	4-hydroxyphenylpyruvate	Nutmeg
OC(=O)C(=O)CC1=CC=C(O)C=C1	4-hydroxyphenylpyruvate	Sweet basil
OC(=O)C(=O)CC1=CC=C(O)C=C1	4-hydroxyphenylpyruvate	Evening primrose
OC(=O)C(=O)CC1=CC=C(O)C=C1	4-hydroxyphenylpyruvate	Olive
OC(=O)C(=O)CC1=CC=C(O)C=C1	4-hydroxyphenylpyruvate	Sweet marjoram
OC(=O)C(=O)CC1=CC=C(O)C=C1	4-hydroxyphenylpyruvate	Pot marjoram
OC(=O)C(=O)CC1=CC=C(O)C=C1	4-hydroxyphenylpyruvate	Common oregano
OC(=O)C(=O)CC1=CC=C(O)C=C1	4-hydroxyphenylpyruvate	Rice
OC(=O)C(=O)CC1=CC=C(O)C=C1	4-hydroxyphenylpyruvate	Millet
OC(=O)C(=O)CC1=CC=C(O)C=C1	4-hydroxyphenylpyruvate	Poppy
OC(=O)C(=O)CC1=CC=C(O)C=C1	4-hydroxyphenylpyruvate	Passion fruit
OC(=O)C(=O)CC1=CC=C(O)C=C1	4-hydroxyphenylpyruvate	Parsnip
OC(=O)C(=O)CC1=CC=C(O)C=C1	4-hydroxyphenylpyruvate	Avocado
OC(=O)C(=O)CC1=CC=C(O)C=C1	4-hydroxyphenylpyruvate	Parsley
OC(=O)C(=O)CC1=CC=C(O)C=C1	4-hydroxyphenylpyruvate	Scarlet bean
OC(=O)C(=O)CC1=CC=C(O)C=C1	4-hydroxyphenylpyruvate	Lima bean
OC(=O)C(=O)CC1=CC=C(O)C=C1	4-hydroxyphenylpyruvate	Common bean
OC(=O)C(=O)CC1=CC=C(O)C=C1	4-hydroxyphenylpyruvate	Date
OC(=O)C(=O)CC1=CC=C(O)C=C1	4-hydroxyphenylpyruvate	Black chokeberry
OC(=O)C(=O)CC1=CC=C(O)C=C1	4-hydroxyphenylpyruvate	Anise
OC(=O)C(=O)CC1=CC=C(O)C=C1	4-hydroxyphenylpyruvate	Pine nut
OC(=O)C(=O)CC1=CC=C(O)C=C1	4-hydroxyphenylpyruvate	Pepper (Spice)
OC(=O)C(=O)CC1=CC=C(O)C=C1	4-hydroxyphenylpyruvate	Pistachio
OC(=O)C(=O)CC1=CC=C(O)C=C1	4-hydroxyphenylpyruvate	Common pea
OC(=O)C(=O)CC1=CC=C(O)C=C1	4-hydroxyphenylpyruvate	Purslane
OC(=O)C(=O)CC1=CC=C(O)C=C1	4-hydroxyphenylpyruvate	Prunus (Cherry, Plum)
OC(=O)C(=O)CC1=CC=C(O)C=C1	4-hydroxyphenylpyruvate	Apricot
OC(=O)C(=O)CC1=CC=C(O)C=C1	4-hydroxyphenylpyruvate	Sweet cherry
OC(=O)C(=O)CC1=CC=C(O)C=C1	4-hydroxyphenylpyruvate	Sour cherry
OC(=O)C(=O)CC1=CC=C(O)C=C1	4-hydroxyphenylpyruvate	European plum
OC(=O)C(=O)CC1=CC=C(O)C=C1	4-hydroxyphenylpyruvate	Almond
OC(=O)C(=O)CC1=CC=C(O)C=C1	4-hydroxyphenylpyruvate	Peach
OC(=O)C(=O)CC1=CC=C(O)C=C1	4-hydroxyphenylpyruvate	Guava
OC(=O)C(=O)CC1=CC=C(O)C=C1	4-hydroxyphenylpyruvate	Pomegranate
OC(=O)C(=O)CC1=CC=C(O)C=C1	4-hydroxyphenylpyruvate	Pear
OC(=O)C(=O)CC1=CC=C(O)C=C1	4-hydroxyphenylpyruvate	Radish
OC(=O)C(=O)CC1=CC=C(O)C=C1	4-hydroxyphenylpyruvate	Garden rhubarb
OC(=O)C(=O)CC1=CC=C(O)C=C1	4-hydroxyphenylpyruvate	Blackcurrant
OC(=O)C(=O)CC1=CC=C(O)C=C1	4-hydroxyphenylpyruvate	Redcurrant
OC(=O)C(=O)CC1=CC=C(O)C=C1	4-hydroxyphenylpyruvate	Gooseberry
OC(=O)C(=O)CC1=CC=C(O)C=C1	4-hydroxyphenylpyruvate	Watercress
OC(=O)C(=O)CC1=CC=C(O)C=C1	4-hydroxyphenylpyruvate	Rosemary
OC(=O)C(=O)CC1=CC=C(O)C=C1	4-hydroxyphenylpyruvate	Cloudberry
OC(=O)C(=O)CC1=CC=C(O)C=C1	4-hydroxyphenylpyruvate	Red raspberry
OC(=O)C(=O)CC1=CC=C(O)C=C1	4-hydroxyphenylpyruvate	Black raspberry
OC(=O)C(=O)CC1=CC=C(O)C=C1	4-hydroxyphenylpyruvate	Sorrel
OC(=O)C(=O)CC1=CC=C(O)C=C1	4-hydroxyphenylpyruvate	Common sage
OC(=O)C(=O)CC1=CC=C(O)C=C1	4-hydroxyphenylpyruvate	Black elderberry
OC(=O)C(=O)CC1=CC=C(O)C=C1	4-hydroxyphenylpyruvate	Summer savory
OC(=O)C(=O)CC1=CC=C(O)C=C1	4-hydroxyphenylpyruvate	Winter savory
OC(=O)C(=O)CC1=CC=C(O)C=C1	4-hydroxyphenylpyruvate	Rye
OC(=O)C(=O)CC1=CC=C(O)C=C1	4-hydroxyphenylpyruvate	Sesame
OC(=O)C(=O)CC1=CC=C(O)C=C1	4-hydroxyphenylpyruvate	Garden tomato
OC(=O)C(=O)CC1=CC=C(O)C=C1	4-hydroxyphenylpyruvate	Cherry tomato
OC(=O)C(=O)CC1=CC=C(O)C=C1	4-hydroxyphenylpyruvate	Garden tomato (var.)
OC(=O)C(=O)CC1=CC=C(O)C=C1	4-hydroxyphenylpyruvate	Eggplant
OC(=O)C(=O)CC1=CC=C(O)C=C1	4-hydroxyphenylpyruvate	Potato
OC(=O)C(=O)CC1=CC=C(O)C=C1	4-hydroxyphenylpyruvate	Rowanberry
OC(=O)C(=O)CC1=CC=C(O)C=C1	4-hydroxyphenylpyruvate	Sorghum
OC(=O)C(=O)CC1=CC=C(O)C=C1	4-hydroxyphenylpyruvate	Spinach
OC(=O)C(=O)CC1=CC=C(O)C=C1	4-hydroxyphenylpyruvate	Cloves
OC(=O)C(=O)CC1=CC=C(O)C=C1	4-hydroxyphenylpyruvate	Tamarind
OC(=O)C(=O)CC1=CC=C(O)C=C1	4-hydroxyphenylpyruvate	Dandelion
OC(=O)C(=O)CC1=CC=C(O)C=C1	4-hydroxyphenylpyruvate	Cocoa bean
OC(=O)C(=O)CC1=CC=C(O)C=C1	4-hydroxyphenylpyruvate	Common thyme
OC(=O)C(=O)CC1=CC=C(O)C=C1	4-hydroxyphenylpyruvate	Linden
OC(=O)C(=O)CC1=CC=C(O)C=C1	4-hydroxyphenylpyruvate	Small-leaf linden
OC(=O)C(=O)CC1=CC=C(O)C=C1	4-hydroxyphenylpyruvate	Fenugreek
OC(=O)C(=O)CC1=CC=C(O)C=C1	4-hydroxyphenylpyruvate	Common wheat
OC(=O)C(=O)CC1=CC=C(O)C=C1	4-hydroxyphenylpyruvate	Vaccinium (Blueberry, Cranberry, Huckleberry)
OC(=O)C(=O)CC1=CC=C(O)C=C1	4-hydroxyphenylpyruvate	Lowbush blueberry
OC(=O)C(=O)CC1=CC=C(O)C=C1	4-hydroxyphenylpyruvate	Sparkleberry
OC(=O)C(=O)CC1=CC=C(O)C=C1	4-hydroxyphenylpyruvate	Highbush blueberry
OC(=O)C(=O)CC1=CC=C(O)C=C1	4-hydroxyphenylpyruvate	American cranberry
OC(=O)C(=O)CC1=CC=C(O)C=C1	4-hydroxyphenylpyruvate	Bilberry
OC(=O)C(=O)CC1=CC=C(O)C=C1	4-hydroxyphenylpyruvate	Lingonberry
OC(=O)C(=O)CC1=CC=C(O)C=C1	4-hydroxyphenylpyruvate	Vanilla
OC(=O)C(=O)CC1=CC=C(O)C=C1	4-hydroxyphenylpyruvate	Common verbena
OC(=O)C(=O)CC1=CC=C(O)C=C1	4-hydroxyphenylpyruvate	Broad bean
OC(=O)C(=O)CC1=CC=C(O)C=C1	4-hydroxyphenylpyruvate	Adzuki bean
OC(=O)C(=O)CC1=CC=C(O)C=C1	4-hydroxyphenylpyruvate	Gram bean
OC(=O)C(=O)CC1=CC=C(O)C=C1	4-hydroxyphenylpyruvate	Mung bean
OC(=O)C(=O)CC1=CC=C(O)C=C1	4-hydroxyphenylpyruvate	Climbing bean
OC(=O)C(=O)CC1=CC=C(O)C=C1	4-hydroxyphenylpyruvate	Cowpea
OC(=O)C(=O)CC1=CC=C(O)C=C1	4-hydroxyphenylpyruvate	Muscadine grape
OC(=O)C(=O)CC1=CC=C(O)C=C1	4-hydroxyphenylpyruvate	Common grape
OC(=O)C(=O)CC1=CC=C(O)C=C1	4-hydroxyphenylpyruvate	Corn
OC(=O)C(=O)CC1=CC=C(O)C=C1	4-hydroxyphenylpyruvate	Ginger
OC(=O)C(=O)CC1=CC=C(O)C=C1	4-hydroxyphenylpyruvate	Arctic blackberry
OC(=O)C(=O)CC1=CC=C(O)C=C1	4-hydroxyphenylpyruvate	Banana
OC(=O)C(=O)CC1=CC=C(O)C=C1	4-hydroxyphenylpyruvate	Bayberry
OC(=O)C(=O)CC1=CC=C(O)C=C1	4-hydroxyphenylpyruvate	Elliott's blueberry
OC(=O)C(=O)CC1=CC=C(O)C=C1	4-hydroxyphenylpyruvate	Canada blueberry
OC(=O)C(=O)CC1=CC=C(O)C=C1	4-hydroxyphenylpyruvate	Bog bilberry
OC(=O)C(=O)CC1=CC=C(O)C=C1	4-hydroxyphenylpyruvate	Buffalo currant
OC(=O)C(=O)CC1=CC=C(O)C=C1	4-hydroxyphenylpyruvate	Celeriac
OC(=O)C(=O)CC1=CC=C(O)C=C1	4-hydroxyphenylpyruvate	Celery stalks
OC(=O)C(=O)CC1=CC=C(O)C=C1	4-hydroxyphenylpyruvate	Chinese chives
OC(=O)C(=O)CC1=CC=C(O)C=C1	4-hydroxyphenylpyruvate	European cranberry
OC(=O)C(=O)CC1=CC=C(O)C=C1	4-hydroxyphenylpyruvate	Deerberry
OC(=O)C(=O)CC1=CC=C(O)C=C1	4-hydroxyphenylpyruvate	Ginseng
OC(=O)C(=O)CC1=CC=C(O)C=C1	4-hydroxyphenylpyruvate	Cascade huckleberry
OC(=O)C(=O)CC1=CC=C(O)C=C1	4-hydroxyphenylpyruvate	Oval-leaf huckleberry
OC(=O)C(=O)CC1=CC=C(O)C=C1	4-hydroxyphenylpyruvate	Evergreen huckleberry
OC(=O)C(=O)CC1=CC=C(O)C=C1	4-hydroxyphenylpyruvate	Red huckleberry
OC(=O)C(=O)CC1=CC=C(O)C=C1	4-hydroxyphenylpyruvate	Longan
OC(=O)C(=O)CC1=CC=C(O)C=C1	4-hydroxyphenylpyruvate	Macadamia nut (M. tetraphylla)
OC(=O)C(=O)CC1=CC=C(O)C=C1	4-hydroxyphenylpyruvate	Garden onion (var.)
OC(=O)C(=O)CC1=CC=C(O)C=C1	4-hydroxyphenylpyruvate	Summer grape
OC(=O)C(=O)CC1=CC=C(O)C=C1	4-hydroxyphenylpyruvate	Fox grape
OC(=O)C(=O)CC1=CC=C(O)C=C1	4-hydroxyphenylpyruvate	Nectarine
OC(=O)C(=O)CC1=CC=C(O)C=C1	4-hydroxyphenylpyruvate	Peach (var.)
OC(=O)C(=O)CC1=CC=C(O)C=C1	4-hydroxyphenylpyruvate	Pepper (C. baccatum)
OC(=O)C(=O)CC1=CC=C(O)C=C1	4-hydroxyphenylpyruvate	Pepper (C. chinense)
OC(=O)C(=O)CC1=CC=C(O)C=C1	4-hydroxyphenylpyruvate	Pepper (Capsicum)
OC(=O)C(=O)CC1=CC=C(O)C=C1	4-hydroxyphenylpyruvate	Rambutan
OC(=O)C(=O)CC1=CC=C(O)C=C1	4-hydroxyphenylpyruvate	Red rice
OC(=O)C(=O)CC1=CC=C(O)C=C1	4-hydroxyphenylpyruvate	Annual wild rice
OC(=O)C(=O)CC1=CC=C(O)C=C1	4-hydroxyphenylpyruvate	Swiss chard
OC(=O)C(=O)CC1=CC=C(O)C=C1	4-hydroxyphenylpyruvate	Lemon thyme
OC(=O)C(=O)CC1=CC=C(O)C=C1	4-hydroxyphenylpyruvate	Tronchuda cabbage
OC(=O)C(=O)CC1=CC=C(O)C=C1	4-hydroxyphenylpyruvate	Japanese walnut
OC(=O)C(=O)CC1=CC=C(O)C=C1	4-hydroxyphenylpyruvate	Welsh onion
OC(=O)C(=O)CC1=CC=C(O)C=C1	4-hydroxyphenylpyruvate	Hard wheat
OC(=O)C(=O)CC1=CC=C(O)C=C1	4-hydroxyphenylpyruvate	Shallot
OC(=O)C(=O)CC1=CC=C(O)C=C1	4-hydroxyphenylpyruvate	Carrot
OC(=O)C(=O)CC1=CC=C(O)C=C1	4-hydroxyphenylpyruvate	Triticale
OC(=O)C(=O)CC1=CC=C(O)C=C1	4-hydroxyphenylpyruvate	Black cabbage
OC(=O)C(=O)CC1=CC=C(O)C=C1	4-hydroxyphenylpyruvate	Half-highbush blueberry
OC(=O)C(=O)CC1=CC=C(O)C=C1	4-hydroxyphenylpyruvate	Celery leaves
OC(=O)C(=O)CC1=CC=C(O)C=C1	4-hydroxyphenylpyruvate	Chicory leaves
OC(=O)C(=O)CC1=CC=C(O)C=C1	4-hydroxyphenylpyruvate	Komatsuna
OC(=O)C(=O)CC1=CC=C(O)C=C1	4-hydroxyphenylpyruvate	Pak choy
OC(=O)C(=O)CC1=CC=C(O)C=C1	4-hydroxyphenylpyruvate	Napa cabbage
OC(=O)C(=O)CC1=CC=C(O)C=C1	4-hydroxyphenylpyruvate	Chicory roots
OC(=O)C(=O)CC1=CC=C(O)C=C1	4-hydroxyphenylpyruvate	Grapefruit/Pummelo hybrid
OC(=O)C(=O)CC1=CC=C(O)C=C1	4-hydroxyphenylpyruvate	Grapefruit
OC(=O)C(=O)CC1=CC=C(O)C=C1	4-hydroxyphenylpyruvate	Jostaberry
OC(=O)C(=O)CC1=CC=C(O)C=C1	4-hydroxyphenylpyruvate	Kai-lan
OC(=O)C(=O)CC1=CC=C(O)C=C1	4-hydroxyphenylpyruvate	Italian oregano
OC(=O)C(=O)CC1=CC=C(O)C=C1	4-hydroxyphenylpyruvate	Oxheart cabbage
OC(=O)C(=O)CC1=CC=C(O)C=C1	4-hydroxyphenylpyruvate	Daikon radish
OC(=O)C(=O)CC1=CC=C(O)C=C1	4-hydroxyphenylpyruvate	Black radish
OC(=O)C(=O)CC1=CC=C(O)C=C1	4-hydroxyphenylpyruvate	Radish (var.)
OC(=O)C(=O)CC1=CC=C(O)C=C1	4-hydroxyphenylpyruvate	Red beetroot
OC(=O)C(=O)CC1=CC=C(O)C=C1	4-hydroxyphenylpyruvate	Sweet rowanberry
OC(=O)C(=O)CC1=CC=C(O)C=C1	4-hydroxyphenylpyruvate	Pineappple sage
OC(=O)C(=O)CC1=CC=C(O)C=C1	4-hydroxyphenylpyruvate	Skunk currant
OC(=O)C(=O)CC1=CC=C(O)C=C1	4-hydroxyphenylpyruvate	Breakfast cereal
OC(=O)C(=O)CC1=CC=C(O)C=C1	4-hydroxyphenylpyruvate	Pasta
OC(=O)C(=O)CC1=CC=C(O)C=C1	4-hydroxyphenylpyruvate	Sourdough
OC(=O)C(=O)CC1=CC=C(O)C=C1	4-hydroxyphenylpyruvate	Abalone
OC(=O)C(=O)CC1=CC=C(O)C=C1	4-hydroxyphenylpyruvate	Abiyuch
OC(=O)C(=O)CC1=CC=C(O)C=C1	4-hydroxyphenylpyruvate	Acerola
OC(=O)C(=O)CC1=CC=C(O)C=C1	4-hydroxyphenylpyruvate	Acorn
OC(=O)C(=O)CC1=CC=C(O)C=C1	4-hydroxyphenylpyruvate	Winter squash
OC(=O)C(=O)CC1=CC=C(O)C=C1	4-hydroxyphenylpyruvate	Agar
OC(=O)C(=O)CC1=CC=C(O)C=C1	4-hydroxyphenylpyruvate	Alfalfa
OC(=O)C(=O)CC1=CC=C(O)C=C1	4-hydroxyphenylpyruvate	Allspice
OC(=O)C(=O)CC1=CC=C(O)C=C1	4-hydroxyphenylpyruvate	Amaranth
OC(=O)C(=O)CC1=CC=C(O)C=C1	4-hydroxyphenylpyruvate	Arrowhead
OC(=O)C(=O)CC1=CC=C(O)C=C1	4-hydroxyphenylpyruvate	Arrowroot
OC(=O)C(=O)CC1=CC=C(O)C=C1	4-hydroxyphenylpyruvate	Asian pear
OC(=O)C(=O)CC1=CC=C(O)C=C1	4-hydroxyphenylpyruvate	Atlantic herring
OC(=O)C(=O)CC1=CC=C(O)C=C1	4-hydroxyphenylpyruvate	Bamboo shoots
OC(=O)C(=O)CC1=CC=C(O)C=C1	4-hydroxyphenylpyruvate	Beech nut
OC(=O)C(=O)CC1=CC=C(O)C=C1	4-hydroxyphenylpyruvate	Breadfruit
OC(=O)C(=O)CC1=CC=C(O)C=C1	4-hydroxyphenylpyruvate	Breadnut tree seed
OC(=O)C(=O)CC1=CC=C(O)C=C1	4-hydroxyphenylpyruvate	Rapini
OC(=O)C(=O)CC1=CC=C(O)C=C1	4-hydroxyphenylpyruvate	Burbot
OC(=O)C(=O)CC1=CC=C(O)C=C1	4-hydroxyphenylpyruvate	Giant butterbur
OC(=O)C(=O)CC1=CC=C(O)C=C1	4-hydroxyphenylpyruvate	American butterfish
OC(=O)C(=O)CC1=CC=C(O)C=C1	4-hydroxyphenylpyruvate	Butternut
OC(=O)C(=O)CC1=CC=C(O)C=C1	4-hydroxyphenylpyruvate	Butternut squash
OC(=O)C(=O)CC1=CC=C(O)C=C1	4-hydroxyphenylpyruvate	Calabash
OC(=O)C(=O)CC1=CC=C(O)C=C1	4-hydroxyphenylpyruvate	Cardoon
OC(=O)C(=O)CC1=CC=C(O)C=C1	4-hydroxyphenylpyruvate	Natal plum
OC(=O)C(=O)CC1=CC=C(O)C=C1	4-hydroxyphenylpyruvate	Carob
OC(=O)C(=O)CC1=CC=C(O)C=C1	4-hydroxyphenylpyruvate	Cassava
OC(=O)C(=O)CC1=CC=C(O)C=C1	4-hydroxyphenylpyruvate	Chayote
OC(=O)C(=O)CC1=CC=C(O)C=C1	4-hydroxyphenylpyruvate	Cherimoya
OC(=O)C(=O)CC1=CC=C(O)C=C1	4-hydroxyphenylpyruvate	Chervil
OC(=O)C(=O)CC1=CC=C(O)C=C1	4-hydroxyphenylpyruvate	Chia
OC(=O)C(=O)CC1=CC=C(O)C=C1	4-hydroxyphenylpyruvate	Chinese broccoli
OC(=O)C(=O)CC1=CC=C(O)C=C1	4-hydroxyphenylpyruvate	Chinese chestnut
OC(=O)C(=O)CC1=CC=C(O)C=C1	4-hydroxyphenylpyruvate	Chinese water chestnut
OC(=O)C(=O)CC1=CC=C(O)C=C1	4-hydroxyphenylpyruvate	Garland chrysanthemum
OC(=O)C(=O)CC1=CC=C(O)C=C1	4-hydroxyphenylpyruvate	Coconut
OC(=O)C(=O)CC1=CC=C(O)C=C1	4-hydroxyphenylpyruvate	Corn salad
OC(=O)C(=O)CC1=CC=C(O)C=C1	4-hydroxyphenylpyruvate	Cottonseed
OC(=O)C(=O)CC1=CC=C(O)C=C1	4-hydroxyphenylpyruvate	Catjang pea
OC(=O)C(=O)CC1=CC=C(O)C=C1	4-hydroxyphenylpyruvate	Malus (Crab apple)
OC(=O)C(=O)CC1=CC=C(O)C=C1	4-hydroxyphenylpyruvate	Squashberry
OC(=O)C(=O)CC1=CC=C(O)C=C1	4-hydroxyphenylpyruvate	Devilfish
OC(=O)C(=O)CC1=CC=C(O)C=C1	4-hydroxyphenylpyruvate	Dock
OC(=O)C(=O)CC1=CC=C(O)C=C1	4-hydroxyphenylpyruvate	Durian
OC(=O)C(=O)CC1=CC=C(O)C=C1	4-hydroxyphenylpyruvate	Elderberry
OC(=O)C(=O)CC1=CC=C(O)C=C1	4-hydroxyphenylpyruvate	Oregon yampah
OC(=O)C(=O)CC1=CC=C(O)C=C1	4-hydroxyphenylpyruvate	European chestnut
OC(=O)C(=O)CC1=CC=C(O)C=C1	4-hydroxyphenylpyruvate	Fireweed
OC(=O)C(=O)CC1=CC=C(O)C=C1	4-hydroxyphenylpyruvate	Ginkgo nuts
OC(=O)C(=O)CC1=CC=C(O)C=C1	4-hydroxyphenylpyruvate	Grape
OC(=O)C(=O)CC1=CC=C(O)C=C1	4-hydroxyphenylpyruvate	Groundcherry
OC(=O)C(=O)CC1=CC=C(O)C=C1	4-hydroxyphenylpyruvate	Hazelnut
OC(=O)C(=O)CC1=CC=C(O)C=C1	4-hydroxyphenylpyruvate	Hickory nut
OC(=O)C(=O)CC1=CC=C(O)C=C1	4-hydroxyphenylpyruvate	Horseradish tree
OC(=O)C(=O)CC1=CC=C(O)C=C1	4-hydroxyphenylpyruvate	Alaska blueberry
OC(=O)C(=O)CC1=CC=C(O)C=C1	4-hydroxyphenylpyruvate	Hyacinth bean
OC(=O)C(=O)CC1=CC=C(O)C=C1	4-hydroxyphenylpyruvate	Irish moss
OC(=O)C(=O)CC1=CC=C(O)C=C1	4-hydroxyphenylpyruvate	Jackfruit
OC(=O)C(=O)CC1=CC=C(O)C=C1	4-hydroxyphenylpyruvate	Japanese chestnut
OC(=O)C(=O)CC1=CC=C(O)C=C1	4-hydroxyphenylpyruvate	Java plum
OC(=O)C(=O)CC1=CC=C(O)C=C1	4-hydroxyphenylpyruvate	Jerusalem artichoke
OC(=O)C(=O)CC1=CC=C(O)C=C1	4-hydroxyphenylpyruvate	Jujube
OC(=O)C(=O)CC1=CC=C(O)C=C1	4-hydroxyphenylpyruvate	Jute
OC(=O)C(=O)CC1=CC=C(O)C=C1	4-hydroxyphenylpyruvate	Kale
OC(=O)C(=O)CC1=CC=C(O)C=C1	4-hydroxyphenylpyruvate	Kelp
OC(=O)C(=O)CC1=CC=C(O)C=C1	4-hydroxyphenylpyruvate	Kumquat
OC(=O)C(=O)CC1=CC=C(O)C=C1	4-hydroxyphenylpyruvate	Lambsquarters
OC(=O)C(=O)CC1=CC=C(O)C=C1	4-hydroxyphenylpyruvate	Wild leek
OC(=O)C(=O)CC1=CC=C(O)C=C1	4-hydroxyphenylpyruvate	Loganberry
OC(=O)C(=O)CC1=CC=C(O)C=C1	4-hydroxyphenylpyruvate	Lotus
OC(=O)C(=O)CC1=CC=C(O)C=C1	4-hydroxyphenylpyruvate	Sacred lotus
OC(=O)C(=O)CC1=CC=C(O)C=C1	4-hydroxyphenylpyruvate	White lupine
OC(=O)C(=O)CC1=CC=C(O)C=C1	4-hydroxyphenylpyruvate	Malabar spinach
OC(=O)C(=O)CC1=CC=C(O)C=C1	4-hydroxyphenylpyruvate	Mammee apple
OC(=O)C(=O)CC1=CC=C(O)C=C1	4-hydroxyphenylpyruvate	Purple mangosteen
OC(=O)C(=O)CC1=CC=C(O)C=C1	4-hydroxyphenylpyruvate	Alpine sweetvetch
OC(=O)C(=O)CC1=CC=C(O)C=C1	4-hydroxyphenylpyruvate	Moth bean
OC(=O)C(=O)CC1=CC=C(O)C=C1	4-hydroxyphenylpyruvate	Mountain yam
OC(=O)C(=O)CC1=CC=C(O)C=C1	4-hydroxyphenylpyruvate	White mustard
OC(=O)C(=O)CC1=CC=C(O)C=C1	4-hydroxyphenylpyruvate	Mustard spinach
OC(=O)C(=O)CC1=CC=C(O)C=C1	4-hydroxyphenylpyruvate	New Zealand spinach
OC(=O)C(=O)CC1=CC=C(O)C=C1	4-hydroxyphenylpyruvate	Nopal
OC(=O)C(=O)CC1=CC=C(O)C=C1	4-hydroxyphenylpyruvate	Ohelo berry
OC(=O)C(=O)CC1=CC=C(O)C=C1	4-hydroxyphenylpyruvate	Okra
OC(=O)C(=O)CC1=CC=C(O)C=C1	4-hydroxyphenylpyruvate	Pepper (C. frutescens)
OC(=O)C(=O)CC1=CC=C(O)C=C1	4-hydroxyphenylpyruvate	Common persimmon
OC(=O)C(=O)CC1=CC=C(O)C=C1	4-hydroxyphenylpyruvate	Pili nut
OC(=O)C(=O)CC1=CC=C(O)C=C1	4-hydroxyphenylpyruvate	Colorado pinyon
OC(=O)C(=O)CC1=CC=C(O)C=C1	4-hydroxyphenylpyruvate	Pitanga
OC(=O)C(=O)CC1=CC=C(O)C=C1	4-hydroxyphenylpyruvate	Plains prickly pear
OC(=O)C(=O)CC1=CC=C(O)C=C1	4-hydroxyphenylpyruvate	French plantain
OC(=O)C(=O)CC1=CC=C(O)C=C1	4-hydroxyphenylpyruvate	American pokeweed
OC(=O)C(=O)CC1=CC=C(O)C=C1	4-hydroxyphenylpyruvate	Prairie turnip
OC(=O)C(=O)CC1=CC=C(O)C=C1	4-hydroxyphenylpyruvate	Prickly pear
OC(=O)C(=O)CC1=CC=C(O)C=C1	4-hydroxyphenylpyruvate	Quinoa
OC(=O)C(=O)CC1=CC=C(O)C=C1	4-hydroxyphenylpyruvate	Malabar plum
OC(=O)C(=O)CC1=CC=C(O)C=C1	4-hydroxyphenylpyruvate	Rose hip
OC(=O)C(=O)CC1=CC=C(O)C=C1	4-hydroxyphenylpyruvate	Roselle
OC(=O)C(=O)CC1=CC=C(O)C=C1	4-hydroxyphenylpyruvate	Salmonberry
OC(=O)C(=O)CC1=CC=C(O)C=C1	4-hydroxyphenylpyruvate	Common salsify
OC(=O)C(=O)CC1=CC=C(O)C=C1	4-hydroxyphenylpyruvate	Sapodilla
OC(=O)C(=O)CC1=CC=C(O)C=C1	4-hydroxyphenylpyruvate	Mamey sapote
OC(=O)C(=O)CC1=CC=C(O)C=C1	4-hydroxyphenylpyruvate	Sesbania flower
OC(=O)C(=O)CC1=CC=C(O)C=C1	4-hydroxyphenylpyruvate	Hedge mustard
OC(=O)C(=O)CC1=CC=C(O)C=C1	4-hydroxyphenylpyruvate	Soursop
OC(=O)C(=O)CC1=CC=C(O)C=C1	4-hydroxyphenylpyruvate	Spelt
OC(=O)C(=O)CC1=CC=C(O)C=C1	4-hydroxyphenylpyruvate	Spirulina
OC(=O)C(=O)CC1=CC=C(O)C=C1	4-hydroxyphenylpyruvate	Strawberry guava
OC(=O)C(=O)CC1=CC=C(O)C=C1	4-hydroxyphenylpyruvate	Sugar apple
OC(=O)C(=O)CC1=CC=C(O)C=C1	4-hydroxyphenylpyruvate	Taro
OC(=O)C(=O)CC1=CC=C(O)C=C1	4-hydroxyphenylpyruvate	Teff
OC(=O)C(=O)CC1=CC=C(O)C=C1	4-hydroxyphenylpyruvate	Mexican groundcherry
OC(=O)C(=O)CC1=CC=C(O)C=C1	4-hydroxyphenylpyruvate	Towel gourd
OC(=O)C(=O)CC1=CC=C(O)C=C1	4-hydroxyphenylpyruvate	Wasabi
OC(=O)C(=O)CC1=CC=C(O)C=C1	4-hydroxyphenylpyruvate	Wax gourd
OC(=O)C(=O)CC1=CC=C(O)C=C1	4-hydroxyphenylpyruvate	Wild rice
OC(=O)C(=O)CC1=CC=C(O)C=C1	4-hydroxyphenylpyruvate	Tea leaf willow
OC(=O)C(=O)CC1=CC=C(O)C=C1	4-hydroxyphenylpyruvate	Winged bean
OC(=O)C(=O)CC1=CC=C(O)C=C1	4-hydroxyphenylpyruvate	Yam
OC(=O)C(=O)CC1=CC=C(O)C=C1	4-hydroxyphenylpyruvate	Jicama
OC(=O)C(=O)CC1=CC=C(O)C=C1	4-hydroxyphenylpyruvate	Yautia
OC(=O)C(=O)CC1=CC=C(O)C=C1	4-hydroxyphenylpyruvate	Black-eyed pea
OC(=O)C(=O)CC1=CC=C(O)C=C1	4-hydroxyphenylpyruvate	Macadamia nut
OC(=O)C(=O)CC1=CC=C(O)C=C1	4-hydroxyphenylpyruvate	Alaska wild rhubarb
OC(=O)C(=O)CC1=CC=C(O)C=C1	4-hydroxyphenylpyruvate	Oriental wheat
OC(=O)C(=O)CC1=CC=C(O)C=C1	4-hydroxyphenylpyruvate	Yardlong bean
OC(=O)C(=O)CC1=CC=C(O)C=C1	4-hydroxyphenylpyruvate	Boysenberry
OC(=O)C(=O)CC1=CC=C(O)C=C1	4-hydroxyphenylpyruvate	Persian lime
OC(=O)C(=O)CC1=CC=C(O)C=C1	4-hydroxyphenylpyruvate	Feijoa
OC(=O)C(=O)CC1=CC=C(O)C=C1	4-hydroxyphenylpyruvate	Rowal
OC(=O)C(=O)CC1=CC=C(O)C=C1	4-hydroxyphenylpyruvate	Jew's ear
OC(=O)C(=O)CC1=CC=C(O)C=C1	4-hydroxyphenylpyruvate	Common mushroom
OC(=O)C(=O)CC1=CC=C(O)C=C1	4-hydroxyphenylpyruvate	Shiitake
OC(=O)C(=O)CC1=CC=C(O)C=C1	4-hydroxyphenylpyruvate	Purple laver
OC(=O)C(=O)CC1=CC=C(O)C=C1	4-hydroxyphenylpyruvate	Wakame
OC(=O)C(=O)CC1=CC=C(O)C=C1	4-hydroxyphenylpyruvate	Enokitake
OC(=O)C(=O)CC1=CC=C(O)C=C1	4-hydroxyphenylpyruvate	Epazote
OC(=O)C(=O)CC1=CC=C(O)C=C1	4-hydroxyphenylpyruvate	Oyster mushroom
OC(=O)C(=O)CC1=CC=C(O)C=C1	4-hydroxyphenylpyruvate	Cloud ear fungus
OC(=O)C(=O)CC1=CC=C(O)C=C1	4-hydroxyphenylpyruvate	Maitake
OC(=O)C(=O)CC1=CC=C(O)C=C1	4-hydroxyphenylpyruvate	Ostrich fern
OC(=O)C(=O)CC1=CC=C(O)C=C1	4-hydroxyphenylpyruvate	Sourdock
OC(=O)C(=O)CC1=CC=C(O)C=C1	4-hydroxyphenylpyruvate	Tinda
OC(=O)C(=O)CC1=CC=C(O)C=C1	4-hydroxyphenylpyruvate	Wheat
OC(=O)C(=O)CC1=CC=C(O)C=C1	4-hydroxyphenylpyruvate	Common chokecherry
OC(=O)C(=O)CC1=CC=C(O)C=C1	4-hydroxyphenylpyruvate	Agave
OC(=O)C(=O)CC1=CC=C(O)C=C1	4-hydroxyphenylpyruvate	Narrowleaf cattail
OC(=O)C(=O)CC1=CC=C(O)C=C1	4-hydroxyphenylpyruvate	Chanterelle
OC(=O)C(=O)CC1=CC=C(O)C=C1	4-hydroxyphenylpyruvate	Cinnamon
OC(=O)C(=O)CC1=CC=C(O)C=C1	4-hydroxyphenylpyruvate	Oil palm
OC(=O)C(=O)CC1=CC=C(O)C=C1	4-hydroxyphenylpyruvate	Sago palm
OC(=O)C(=O)CC1=CC=C(O)C=C1	4-hydroxyphenylpyruvate	Persimmon
OC(=O)C(=O)CC1=CC=C(O)C=C1	4-hydroxyphenylpyruvate	Black salsify
OC(=O)C(=O)CC1=CC=C(O)C=C1	4-hydroxyphenylpyruvate	Red algae
OC(=O)C(=O)CC1=CC=C(O)C=C1	4-hydroxyphenylpyruvate	Kombu
OC(=O)C(=O)CC1=CC=C(O)C=C1	4-hydroxyphenylpyruvate	Thistle
OC(=O)C(=O)CC1=CC=C(O)C=C1	4-hydroxyphenylpyruvate	Walnut
OC(=O)C(=O)CC1=CC=C(O)C=C1	4-hydroxyphenylpyruvate	Conch
OC(=O)C(=O)CC1=CC=C(O)C=C1	4-hydroxyphenylpyruvate	Bean
OC(=O)C(=O)CC1=CC=C(O)C=C1	4-hydroxyphenylpyruvate	Horned melon
OC(=O)C(=O)CC1=CC=C(O)C=C1	4-hydroxyphenylpyruvate	Canola
OC(=O)C(=O)CC1=CC=C(O)C=C1	4-hydroxyphenylpyruvate	Babassu palm
OC(=O)C(=O)CC1=CC=C(O)C=C1	4-hydroxyphenylpyruvate	Cupuaçu
OC(=O)C(=O)CC1=CC=C(O)C=C1	4-hydroxyphenylpyruvate	Shea tree
OC(=O)C(=O)CC1=CC=C(O)C=C1	4-hydroxyphenylpyruvate	Oil-seed Camellia
OC(=O)C(=O)CC1=CC=C(O)C=C1	4-hydroxyphenylpyruvate	Ucuhuba
OC(=O)C(=O)CC1=CC=C(O)C=C1	4-hydroxyphenylpyruvate	Nance
OC(=O)C(=O)CC1=CC=C(O)C=C1	4-hydroxyphenylpyruvate	Naranjilla
OC(=O)C(=O)CC1=CC=C(O)C=C1	4-hydroxyphenylpyruvate	Tree fern
OC(=O)C(=O)CC1=CC=C(O)C=C1	4-hydroxyphenylpyruvate	Greenthread tea
OC(=O)C(=O)CC1=CC=C(O)C=C1	4-hydroxyphenylpyruvate	Yellow pond-lily
OC(=O)C(=O)CC1=CC=C(O)C=C1	4-hydroxyphenylpyruvate	Pepper (C. pubescens)
OC(=O)C(=O)CC1=CC=C(O)C=C1	4-hydroxyphenylpyruvate	Soft-necked garlic
OC(=O)C(=O)CC1=CC=C(O)C=C1	4-hydroxyphenylpyruvate	Cabbage
OC(=O)C(=O)CC1=CC=C(O)C=C1	4-hydroxyphenylpyruvate	Chinese bayberry
OC(=O)C(=O)CC1=CC=C(O)C=C1	4-hydroxyphenylpyruvate	Sunburst squash (pattypan squash)
OC(=O)C(=O)CC1=CC=C(O)C=C1	4-hydroxyphenylpyruvate	Green zucchini
OC(=O)C(=O)CC1=CC=C(O)C=C1	4-hydroxyphenylpyruvate	Yellow zucchini
OC(=O)C(=O)CC1=CC=C(O)C=C1	4-hydroxyphenylpyruvate	Green bell pepper
OC(=O)C(=O)CC1=CC=C(O)C=C1	4-hydroxyphenylpyruvate	Yellow bell pepper
OC(=O)C(=O)CC1=CC=C(O)C=C1	4-hydroxyphenylpyruvate	Orange bell pepper
OC(=O)C(=O)CC1=CC=C(O)C=C1	4-hydroxyphenylpyruvate	Red bell pepper
OC(=O)C(=O)CC1=CC=C(O)C=C1	4-hydroxyphenylpyruvate	Italian sweet red pepper
OC(=O)C(=O)CC1=CC=C(O)C=C1	4-hydroxyphenylpyruvate	Yellow wax bean
OC(=O)C(=O)CC1=CC=C(O)C=C1	4-hydroxyphenylpyruvate	Green bean
OC(=O)C(=O)CC1=CC=C(O)C=C1	4-hydroxyphenylpyruvate	Saskatoon berry
OC(=O)C(=O)CC1=CC=C(O)C=C1	4-hydroxyphenylpyruvate	Nanking cherry
OC(=O)C(=O)CC1=CC=C(O)C=C1	4-hydroxyphenylpyruvate	Japanese pumpkin
OC(=O)C(=O)CC1=CC=C(O)C=C1	4-hydroxyphenylpyruvate	White cabbage
OC(=O)C(=O)CC1=CC=C(O)C=C1	4-hydroxyphenylpyruvate	Romaine lettuce
OC(=O)C(=O)CC1=CC=C(O)C=C1	4-hydroxyphenylpyruvate	Black tea
OC(=O)C(=O)CC1=CC=C(O)C=C1	4-hydroxyphenylpyruvate	Green tea
OC(=O)C(=O)CC1=CC=C(O)C=C1	4-hydroxyphenylpyruvate	Red tea
OC(=O)C(=O)CC1=CC=C(O)C=C1	4-hydroxyphenylpyruvate	Red onion
OC(=O)C(=O)CC1=CC=C(O)C=C1	4-hydroxyphenylpyruvate	Green onion
OC(=O)C(=O)CC1=CC=C(O)C=C1	4-hydroxyphenylpyruvate	Herbal tea
C[C@@H](CC(=O)C=C(C)C)C1=CC=C(C)C=C1	ar-Turmerone	Turmeric
CC(CC(=O)C=C(C)C)C1=CC=C(C)C=C1	(R)-ar-Turmerone	Turmeric
COC1=CC(=CC=C1O)C1OC2=C(OC1CO)C=C(C=C2)C1OC2=C(C(O)=CC(O)=C2)C(=O)C1O	Isosilybin	Arabica coffee
COC1=CC(=CC=C1O)C1OC2=C(OC1CO)C=C(C=C2)C1OC2=C(C(O)=CC(O)=C2)C(=O)C1O	Isosilybin	Robusta coffee
CCCCCCC\C=C\C(=O)CCC1=CC(OC)=C(OC)C=C1	Methyl [8]-Shogaol	Ginger
CCCCCCCCC\C=C\C(=O)CCC1=CC(OC)=C(OC)C=C1	Methyl-[10]-shogaol	Ginger
COC1=CC2=C(C(=O)CC(O2)C2=CC=CC=C2)C(OC)=C1C	5,7-Dimethoxy-6-methylflavanone	Black tea
COC1=CC2=C(C(=O)CC(O2)C2=CC=CC=C2)C(OC)=C1C	5,7-Dimethoxy-6-methylflavanone	Green tea
COC1=CC2=C(C(=O)CC(O2)C2=CC=CC=C2)C(OC)=C1C	5,7-Dimethoxy-6-methylflavanone	Red tea
COC1=CC2=C(C(=O)CC(O2)C2=CC=CC=C2)C(OC)=C1C	5,7-Dimethoxy-6-methylflavanone	Herbal tea
CC(C)CCCC(C)CCCC(C)CCCC1(C)CCC2=C(C)C(O)=C(C)C(C)=C2O1	α-tocopherol	Angelica
CC(C)CCCC(C)CCCC(C)CCCC1(C)CCC2=C(C)C(O)=C(C)C(C)=C2O1	α-tocopherol	Savoy cabbage
CC(C)CCCC(C)CCCC(C)CCCC1(C)CCC2=C(C)C(O)=C(C)C(C)=C2O1	α-tocopherol	Silver linden
CC(C)CCCC(C)CCCC(C)CCCC1(C)CCC2=C(C)C(O)=C(C)C(C)=C2O1	α-tocopherol	Kiwi
CC(C)CCCC(C)CCCC(C)CCCC1(C)CCC2=C(C)C(O)=C(C)C(C)=C2O1	α-tocopherol	Allium
CC(C)CCCC(C)CCCC(C)CCCC1(C)CCC2=C(C)C(O)=C(C)C(C)=C2O1	α-tocopherol	Garden onion
CC(C)CCCC(C)CCCC(C)CCCC1(C)CCC2=C(C)C(O)=C(C)C(C)=C2O1	α-tocopherol	Leek
CC(C)CCCC(C)CCCC(C)CCCC1(C)CCC2=C(C)C(O)=C(C)C(C)=C2O1	α-tocopherol	Garlic
CC(C)CCCC(C)CCCC(C)CCCC1(C)CCC2=C(C)C(O)=C(C)C(C)=C2O1	α-tocopherol	Chives
CC(C)CCCC(C)CCCC(C)CCCC1(C)CCC2=C(C)C(O)=C(C)C(C)=C2O1	α-tocopherol	Lemon verbena
CC(C)CCCC(C)CCCC(C)CCCC1(C)CCC2=C(C)C(O)=C(C)C(C)=C2O1	α-tocopherol	Cashew nut
CC(C)CCCC(C)CCCC(C)CCCC1(C)CCC2=C(C)C(O)=C(C)C(C)=C2O1	α-tocopherol	Pineapple
CC(C)CCCC(C)CCCC(C)CCCC1(C)CCC2=C(C)C(O)=C(C)C(C)=C2O1	α-tocopherol	Dill
CC(C)CCCC(C)CCCC(C)CCCC1(C)CCC2=C(C)C(O)=C(C)C(C)=C2O1	α-tocopherol	Custard apple
CC(C)CCCC(C)CCCC(C)CCCC1(C)CCC2=C(C)C(O)=C(C)C(C)=C2O1	α-tocopherol	Wild celery
CC(C)CCCC(C)CCCC(C)CCCC1(C)CCC2=C(C)C(O)=C(C)C(C)=C2O1	α-tocopherol	Peanut
CC(C)CCCC(C)CCCC(C)CCCC1(C)CCC2=C(C)C(O)=C(C)C(C)=C2O1	α-tocopherol	Burdock
CC(C)CCCC(C)CCCC(C)CCCC1(C)CCC2=C(C)C(O)=C(C)C(C)=C2O1	α-tocopherol	Horseradish
CC(C)CCCC(C)CCCC(C)CCCC1(C)CCC2=C(C)C(O)=C(C)C(C)=C2O1	α-tocopherol	Tarragon
CC(C)CCCC(C)CCCC(C)CCCC1(C)CCC2=C(C)C(O)=C(C)C(C)=C2O1	α-tocopherol	Mugwort
CC(C)CCCC(C)CCCC(C)CCCC1(C)CCC2=C(C)C(O)=C(C)C(C)=C2O1	α-tocopherol	Asparagus
CC(C)CCCC(C)CCCC(C)CCCC1(C)CCC2=C(C)C(O)=C(C)C(C)=C2O1	α-tocopherol	Oat
CC(C)CCCC(C)CCCC(C)CCCC1(C)CCC2=C(C)C(O)=C(C)C(C)=C2O1	α-tocopherol	Star fruit
CC(C)CCCC(C)CCCC(C)CCCC1(C)CCC2=C(C)C(O)=C(C)C(C)=C2O1	α-tocopherol	Brazil nut
CC(C)CCCC(C)CCCC(C)CCCC1(C)CCC2=C(C)C(O)=C(C)C(C)=C2O1	α-tocopherol	Common beet
CC(C)CCCC(C)CCCC(C)CCCC1(C)CCC2=C(C)C(O)=C(C)C(C)=C2O1	α-tocopherol	Borage
CC(C)CCCC(C)CCCC(C)CCCC1(C)CCC2=C(C)C(O)=C(C)C(C)=C2O1	α-tocopherol	Chinese mustard
CC(C)CCCC(C)CCCC(C)CCCC1(C)CCC2=C(C)C(O)=C(C)C(C)=C2O1	α-tocopherol	Swede
CC(C)CCCC(C)CCCC(C)CCCC1(C)CCC2=C(C)C(O)=C(C)C(C)=C2O1	α-tocopherol	Rape
CC(C)CCCC(C)CCCC(C)CCCC1(C)CCC2=C(C)C(O)=C(C)C(C)=C2O1	α-tocopherol	Common cabbage
CC(C)CCCC(C)CCCC(C)CCCC1(C)CCC2=C(C)C(O)=C(C)C(C)=C2O1	α-tocopherol	Cauliflower
CC(C)CCCC(C)CCCC(C)CCCC1(C)CCC2=C(C)C(O)=C(C)C(C)=C2O1	α-tocopherol	Brussel sprouts
CC(C)CCCC(C)CCCC(C)CCCC1(C)CCC2=C(C)C(O)=C(C)C(C)=C2O1	α-tocopherol	Kohlrabi
CC(C)CCCC(C)CCCC(C)CCCC1(C)CCC2=C(C)C(O)=C(C)C(C)=C2O1	α-tocopherol	Broccoli
CC(C)CCCC(C)CCCC(C)CCCC1(C)CCC2=C(C)C(O)=C(C)C(C)=C2O1	α-tocopherol	Chinese cabbage
CC(C)CCCC(C)CCCC(C)CCCC1(C)CCC2=C(C)C(O)=C(C)C(C)=C2O1	α-tocopherol	Turnip
CC(C)CCCC(C)CCCC(C)CCCC1(C)CCC2=C(C)C(O)=C(C)C(C)=C2O1	α-tocopherol	Pigeon pea
CC(C)CCCC(C)CCCC(C)CCCC1(C)CCC2=C(C)C(O)=C(C)C(C)=C2O1	α-tocopherol	Capers
CC(C)CCCC(C)CCCC(C)CCCC1(C)CCC2=C(C)C(O)=C(C)C(C)=C2O1	α-tocopherol	Pepper
CC(C)CCCC(C)CCCC(C)CCCC1(C)CCC2=C(C)C(O)=C(C)C(C)=C2O1	α-tocopherol	Papaya
CC(C)CCCC(C)CCCC(C)CCCC1(C)CCC2=C(C)C(O)=C(C)C(C)=C2O1	α-tocopherol	Safflower
CC(C)CCCC(C)CCCC(C)CCCC1(C)CCC2=C(C)C(O)=C(C)C(C)=C2O1	α-tocopherol	Caraway
CC(C)CCCC(C)CCCC(C)CCCC1(C)CCC2=C(C)C(O)=C(C)C(C)=C2O1	α-tocopherol	Pecan nut
CC(C)CCCC(C)CCCC(C)CCCC1(C)CCC2=C(C)C(O)=C(C)C(C)=C2O1	α-tocopherol	Chestnut
CC(C)CCCC(C)CCCC(C)CCCC1(C)CCC2=C(C)C(O)=C(C)C(C)=C2O1	α-tocopherol	Roman camomile
CC(C)CCCC(C)CCCC(C)CCCC1(C)CCC2=C(C)C(O)=C(C)C(C)=C2O1	α-tocopherol	Chickpea
CC(C)CCCC(C)CCCC(C)CCCC1(C)CCC2=C(C)C(O)=C(C)C(C)=C2O1	α-tocopherol	Endive
CC(C)CCCC(C)CCCC(C)CCCC1(C)CCC2=C(C)C(O)=C(C)C(C)=C2O1	α-tocopherol	Chicory
CC(C)CCCC(C)CCCC(C)CCCC1(C)CCC2=C(C)C(O)=C(C)C(C)=C2O1	α-tocopherol	Chinese cinnamon
CC(C)CCCC(C)CCCC(C)CCCC1(C)CCC2=C(C)C(O)=C(C)C(C)=C2O1	α-tocopherol	Ceylon cinnamon
CC(C)CCCC(C)CCCC(C)CCCC1(C)CCC2=C(C)C(O)=C(C)C(C)=C2O1	α-tocopherol	Watermelon
CC(C)CCCC(C)CCCC(C)CCCC1(C)CCC2=C(C)C(O)=C(C)C(C)=C2O1	α-tocopherol	Lime
CC(C)CCCC(C)CCCC(C)CCCC1(C)CCC2=C(C)C(O)=C(C)C(C)=C2O1	α-tocopherol	Lemon
CC(C)CCCC(C)CCCC(C)CCCC1(C)CCC2=C(C)C(O)=C(C)C(C)=C2O1	α-tocopherol	Pummelo
CC(C)CCCC(C)CCCC(C)CCCC1(C)CCC2=C(C)C(O)=C(C)C(C)=C2O1	α-tocopherol	Mandarin orange (Clementine, Tangerine)
CC(C)CCCC(C)CCCC(C)CCCC1(C)CCC2=C(C)C(O)=C(C)C(C)=C2O1	α-tocopherol	Sweet orange
CC(C)CCCC(C)CCCC(C)CCCC1(C)CCC2=C(C)C(O)=C(C)C(C)=C2O1	α-tocopherol	Coriander
CC(C)CCCC(C)CCCC(C)CCCC1(C)CCC2=C(C)C(O)=C(C)C(C)=C2O1	α-tocopherol	Common hazelnut
CC(C)CCCC(C)CCCC(C)CCCC1(C)CCC2=C(C)C(O)=C(C)C(C)=C2O1	α-tocopherol	Saffron
CC(C)CCCC(C)CCCC(C)CCCC1(C)CCC2=C(C)C(O)=C(C)C(C)=C2O1	α-tocopherol	Muskmelon
CC(C)CCCC(C)CCCC(C)CCCC1(C)CCC2=C(C)C(O)=C(C)C(C)=C2O1	α-tocopherol	Cucumber
CC(C)CCCC(C)CCCC(C)CCCC1(C)CCC2=C(C)C(O)=C(C)C(C)=C2O1	α-tocopherol	Cucurbita
CC(C)CCCC(C)CCCC(C)CCCC1(C)CCC2=C(C)C(O)=C(C)C(C)=C2O1	α-tocopherol	Cumin
CC(C)CCCC(C)CCCC(C)CCCC1(C)CCC2=C(C)C(O)=C(C)C(C)=C2O1	α-tocopherol	Turmeric
CC(C)CCCC(C)CCCC(C)CCCC1(C)CCC2=C(C)C(O)=C(C)C(C)=C2O1	α-tocopherol	Quince
CC(C)CCCC(C)CCCC(C)CCCC1(C)CCC2=C(C)C(O)=C(C)C(C)=C2O1	α-tocopherol	Lemon grass
CC(C)CCCC(C)CCCC(C)CCCC1(C)CCC2=C(C)C(O)=C(C)C(C)=C2O1	α-tocopherol	Globe artichoke
CC(C)CCCC(C)CCCC(C)CCCC1(C)CCC2=C(C)C(O)=C(C)C(C)=C2O1	α-tocopherol	Wild carrot
CC(C)CCCC(C)CCCC(C)CCCC1(C)CCC2=C(C)C(O)=C(C)C(C)=C2O1	α-tocopherol	Japanese persimmon
CC(C)CCCC(C)CCCC(C)CCCC1(C)CCC2=C(C)C(O)=C(C)C(C)=C2O1	α-tocopherol	Cardamom
CC(C)CCCC(C)CCCC(C)CCCC1(C)CCC2=C(C)C(O)=C(C)C(C)=C2O1	α-tocopherol	Black crowberry
CC(C)CCCC(C)CCCC(C)CCCC1(C)CCC2=C(C)C(O)=C(C)C(C)=C2O1	α-tocopherol	Loquat
CC(C)CCCC(C)CCCC(C)CCCC1(C)CCC2=C(C)C(O)=C(C)C(C)=C2O1	α-tocopherol	Rocket salad (ssp.)
CC(C)CCCC(C)CCCC(C)CCCC1(C)CCC2=C(C)C(O)=C(C)C(C)=C2O1	α-tocopherol	Wax apple
CC(C)CCCC(C)CCCC(C)CCCC1(C)CCC2=C(C)C(O)=C(C)C(C)=C2O1	α-tocopherol	Common buckwheat
CC(C)CCCC(C)CCCC(C)CCCC1(C)CCC2=C(C)C(O)=C(C)C(C)=C2O1	α-tocopherol	Tartary buckwheat
CC(C)CCCC(C)CCCC(C)CCCC1(C)CCC2=C(C)C(O)=C(C)C(C)=C2O1	α-tocopherol	Fig
CC(C)CCCC(C)CCCC(C)CCCC1(C)CCC2=C(C)C(O)=C(C)C(C)=C2O1	α-tocopherol	Fennel
CC(C)CCCC(C)CCCC(C)CCCC1(C)CCC2=C(C)C(O)=C(C)C(C)=C2O1	α-tocopherol	Strawberry
CC(C)CCCC(C)CCCC(C)CCCC1(C)CCC2=C(C)C(O)=C(C)C(C)=C2O1	α-tocopherol	Black huckleberry
CC(C)CCCC(C)CCCC(C)CCCC1(C)CCC2=C(C)C(O)=C(C)C(C)=C2O1	α-tocopherol	Soy bean
CC(C)CCCC(C)CCCC(C)CCCC1(C)CCC2=C(C)C(O)=C(C)C(C)=C2O1	α-tocopherol	Sunflower
CC(C)CCCC(C)CCCC(C)CCCC1(C)CCC2=C(C)C(O)=C(C)C(C)=C2O1	α-tocopherol	Sea-buckthornberry
CC(C)CCCC(C)CCCC(C)CCCC1(C)CCC2=C(C)C(O)=C(C)C(C)=C2O1	α-tocopherol	Barley
CC(C)CCCC(C)CCCC(C)CCCC1(C)CCC2=C(C)C(O)=C(C)C(C)=C2O1	α-tocopherol	Hyssop
CC(C)CCCC(C)CCCC(C)CCCC1(C)CCC2=C(C)C(O)=C(C)C(C)=C2O1	α-tocopherol	Star anise
CC(C)CCCC(C)CCCC(C)CCCC1(C)CCC2=C(C)C(O)=C(C)C(C)=C2O1	α-tocopherol	Swamp cabbage
CC(C)CCCC(C)CCCC(C)CCCC1(C)CCC2=C(C)C(O)=C(C)C(C)=C2O1	α-tocopherol	Sweet potato
CC(C)CCCC(C)CCCC(C)CCCC1(C)CCC2=C(C)C(O)=C(C)C(C)=C2O1	α-tocopherol	Black walnut
CC(C)CCCC(C)CCCC(C)CCCC1(C)CCC2=C(C)C(O)=C(C)C(C)=C2O1	α-tocopherol	Common walnut
CC(C)CCCC(C)CCCC(C)CCCC1(C)CCC2=C(C)C(O)=C(C)C(C)=C2O1	α-tocopherol	Lettuce
CC(C)CCCC(C)CCCC(C)CCCC1(C)CCC2=C(C)C(O)=C(C)C(C)=C2O1	α-tocopherol	Grass pea
CC(C)CCCC(C)CCCC(C)CCCC1(C)CCC2=C(C)C(O)=C(C)C(C)=C2O1	α-tocopherol	Sweet bay
CC(C)CCCC(C)CCCC(C)CCCC1(C)CCC2=C(C)C(O)=C(C)C(C)=C2O1	α-tocopherol	Lentils
CC(C)CCCC(C)CCCC(C)CCCC1(C)CCC2=C(C)C(O)=C(C)C(C)=C2O1	α-tocopherol	Garden cress
CC(C)CCCC(C)CCCC(C)CCCC1(C)CCC2=C(C)C(O)=C(C)C(C)=C2O1	α-tocopherol	Lovage
CC(C)CCCC(C)CCCC(C)CCCC1(C)CCC2=C(C)C(O)=C(C)C(C)=C2O1	α-tocopherol	Flaxseed
CC(C)CCCC(C)CCCC(C)CCCC1(C)CCC2=C(C)C(O)=C(C)C(C)=C2O1	α-tocopherol	Mexican oregano
CC(C)CCCC(C)CCCC(C)CCCC1(C)CCC2=C(C)C(O)=C(C)C(C)=C2O1	α-tocopherol	Lichee
CC(C)CCCC(C)CCCC(C)CCCC1(C)CCC2=C(C)C(O)=C(C)C(C)=C2O1	α-tocopherol	Lupine
CC(C)CCCC(C)CCCC(C)CCCC1(C)CCC2=C(C)C(O)=C(C)C(C)=C2O1	α-tocopherol	Apple
CC(C)CCCC(C)CCCC(C)CCCC1(C)CCC2=C(C)C(O)=C(C)C(C)=C2O1	α-tocopherol	Mango
CC(C)CCCC(C)CCCC(C)CCCC1(C)CCC2=C(C)C(O)=C(C)C(C)=C2O1	α-tocopherol	German camomile
CC(C)CCCC(C)CCCC(C)CCCC1(C)CCC2=C(C)C(O)=C(C)C(C)=C2O1	α-tocopherol	Lemon balm
CC(C)CCCC(C)CCCC(C)CCCC1(C)CCC2=C(C)C(O)=C(C)C(C)=C2O1	α-tocopherol	Mentha
CC(C)CCCC(C)CCCC(C)CCCC1(C)CCC2=C(C)C(O)=C(C)C(C)=C2O1	α-tocopherol	Orange mint
CC(C)CCCC(C)CCCC(C)CCCC1(C)CCC2=C(C)C(O)=C(C)C(C)=C2O1	α-tocopherol	Cornmint
CC(C)CCCC(C)CCCC(C)CCCC1(C)CCC2=C(C)C(O)=C(C)C(C)=C2O1	α-tocopherol	Spearmint
CC(C)CCCC(C)CCCC(C)CCCC1(C)CCC2=C(C)C(O)=C(C)C(C)=C2O1	α-tocopherol	Peppermint
CC(C)CCCC(C)CCCC(C)CCCC1(C)CCC2=C(C)C(O)=C(C)C(C)=C2O1	α-tocopherol	Medlar
CC(C)CCCC(C)CCCC(C)CCCC1(C)CCC2=C(C)C(O)=C(C)C(C)=C2O1	α-tocopherol	Bitter gourd
CC(C)CCCC(C)CCCC(C)CCCC1(C)CCC2=C(C)C(O)=C(C)C(C)=C2O1	α-tocopherol	Mulberry
CC(C)CCCC(C)CCCC(C)CCCC1(C)CCC2=C(C)C(O)=C(C)C(C)=C2O1	α-tocopherol	Black mulberry
CC(C)CCCC(C)CCCC(C)CCCC1(C)CCC2=C(C)C(O)=C(C)C(C)=C2O1	α-tocopherol	Nutmeg
CC(C)CCCC(C)CCCC(C)CCCC1(C)CCC2=C(C)C(O)=C(C)C(C)=C2O1	α-tocopherol	Sweet basil
CC(C)CCCC(C)CCCC(C)CCCC1(C)CCC2=C(C)C(O)=C(C)C(C)=C2O1	α-tocopherol	Evening primrose
CC(C)CCCC(C)CCCC(C)CCCC1(C)CCC2=C(C)C(O)=C(C)C(C)=C2O1	α-tocopherol	Olive
CC(C)CCCC(C)CCCC(C)CCCC1(C)CCC2=C(C)C(O)=C(C)C(C)=C2O1	α-tocopherol	Sweet marjoram
CC(C)CCCC(C)CCCC(C)CCCC1(C)CCC2=C(C)C(O)=C(C)C(C)=C2O1	α-tocopherol	Pot marjoram
CC(C)CCCC(C)CCCC(C)CCCC1(C)CCC2=C(C)C(O)=C(C)C(C)=C2O1	α-tocopherol	Common oregano
CC(C)CCCC(C)CCCC(C)CCCC1(C)CCC2=C(C)C(O)=C(C)C(C)=C2O1	α-tocopherol	Rice
CC(C)CCCC(C)CCCC(C)CCCC1(C)CCC2=C(C)C(O)=C(C)C(C)=C2O1	α-tocopherol	Millet
CC(C)CCCC(C)CCCC(C)CCCC1(C)CCC2=C(C)C(O)=C(C)C(C)=C2O1	α-tocopherol	Poppy
CC(C)CCCC(C)CCCC(C)CCCC1(C)CCC2=C(C)C(O)=C(C)C(C)=C2O1	α-tocopherol	Passion fruit
CC(C)CCCC(C)CCCC(C)CCCC1(C)CCC2=C(C)C(O)=C(C)C(C)=C2O1	α-tocopherol	Parsnip
CC(C)CCCC(C)CCCC(C)CCCC1(C)CCC2=C(C)C(O)=C(C)C(C)=C2O1	α-tocopherol	Avocado
CC(C)CCCC(C)CCCC(C)CCCC1(C)CCC2=C(C)C(O)=C(C)C(C)=C2O1	α-tocopherol	Parsley
CC(C)CCCC(C)CCCC(C)CCCC1(C)CCC2=C(C)C(O)=C(C)C(C)=C2O1	α-tocopherol	Scarlet bean
CC(C)CCCC(C)CCCC(C)CCCC1(C)CCC2=C(C)C(O)=C(C)C(C)=C2O1	α-tocopherol	Lima bean
CC(C)CCCC(C)CCCC(C)CCCC1(C)CCC2=C(C)C(O)=C(C)C(C)=C2O1	α-tocopherol	Common bean
CC(C)CCCC(C)CCCC(C)CCCC1(C)CCC2=C(C)C(O)=C(C)C(C)=C2O1	α-tocopherol	Date
CC(C)CCCC(C)CCCC(C)CCCC1(C)CCC2=C(C)C(O)=C(C)C(C)=C2O1	α-tocopherol	Black chokeberry
CC(C)CCCC(C)CCCC(C)CCCC1(C)CCC2=C(C)C(O)=C(C)C(C)=C2O1	α-tocopherol	Anise
CC(C)CCCC(C)CCCC(C)CCCC1(C)CCC2=C(C)C(O)=C(C)C(C)=C2O1	α-tocopherol	Pine nut
CC(C)CCCC(C)CCCC(C)CCCC1(C)CCC2=C(C)C(O)=C(C)C(C)=C2O1	α-tocopherol	Pepper (Spice)
CC(C)CCCC(C)CCCC(C)CCCC1(C)CCC2=C(C)C(O)=C(C)C(C)=C2O1	α-tocopherol	Pistachio
CC(C)CCCC(C)CCCC(C)CCCC1(C)CCC2=C(C)C(O)=C(C)C(C)=C2O1	α-tocopherol	Common pea
CC(C)CCCC(C)CCCC(C)CCCC1(C)CCC2=C(C)C(O)=C(C)C(C)=C2O1	α-tocopherol	Purslane
CC(C)CCCC(C)CCCC(C)CCCC1(C)CCC2=C(C)C(O)=C(C)C(C)=C2O1	α-tocopherol	Prunus (Cherry, Plum)
CC(C)CCCC(C)CCCC(C)CCCC1(C)CCC2=C(C)C(O)=C(C)C(C)=C2O1	α-tocopherol	Apricot
CC(C)CCCC(C)CCCC(C)CCCC1(C)CCC2=C(C)C(O)=C(C)C(C)=C2O1	α-tocopherol	Sweet cherry
CC(C)CCCC(C)CCCC(C)CCCC1(C)CCC2=C(C)C(O)=C(C)C(C)=C2O1	α-tocopherol	Sour cherry
CC(C)CCCC(C)CCCC(C)CCCC1(C)CCC2=C(C)C(O)=C(C)C(C)=C2O1	α-tocopherol	European plum
CC(C)CCCC(C)CCCC(C)CCCC1(C)CCC2=C(C)C(O)=C(C)C(C)=C2O1	α-tocopherol	Almond
CC(C)CCCC(C)CCCC(C)CCCC1(C)CCC2=C(C)C(O)=C(C)C(C)=C2O1	α-tocopherol	Peach
CC(C)CCCC(C)CCCC(C)CCCC1(C)CCC2=C(C)C(O)=C(C)C(C)=C2O1	α-tocopherol	Guava
CC(C)CCCC(C)CCCC(C)CCCC1(C)CCC2=C(C)C(O)=C(C)C(C)=C2O1	α-tocopherol	Pomegranate
CC(C)CCCC(C)CCCC(C)CCCC1(C)CCC2=C(C)C(O)=C(C)C(C)=C2O1	α-tocopherol	Pear
CC(C)CCCC(C)CCCC(C)CCCC1(C)CCC2=C(C)C(O)=C(C)C(C)=C2O1	α-tocopherol	Radish
CC(C)CCCC(C)CCCC(C)CCCC1(C)CCC2=C(C)C(O)=C(C)C(C)=C2O1	α-tocopherol	Garden rhubarb
CC(C)CCCC(C)CCCC(C)CCCC1(C)CCC2=C(C)C(O)=C(C)C(C)=C2O1	α-tocopherol	Blackcurrant
CC(C)CCCC(C)CCCC(C)CCCC1(C)CCC2=C(C)C(O)=C(C)C(C)=C2O1	α-tocopherol	Redcurrant
CC(C)CCCC(C)CCCC(C)CCCC1(C)CCC2=C(C)C(O)=C(C)C(C)=C2O1	α-tocopherol	Gooseberry
CC(C)CCCC(C)CCCC(C)CCCC1(C)CCC2=C(C)C(O)=C(C)C(C)=C2O1	α-tocopherol	Watercress
CC(C)CCCC(C)CCCC(C)CCCC1(C)CCC2=C(C)C(O)=C(C)C(C)=C2O1	α-tocopherol	Rosemary
CC(C)CCCC(C)CCCC(C)CCCC1(C)CCC2=C(C)C(O)=C(C)C(C)=C2O1	α-tocopherol	Cloudberry
CC(C)CCCC(C)CCCC(C)CCCC1(C)CCC2=C(C)C(O)=C(C)C(C)=C2O1	α-tocopherol	Red raspberry
CC(C)CCCC(C)CCCC(C)CCCC1(C)CCC2=C(C)C(O)=C(C)C(C)=C2O1	α-tocopherol	Black raspberry
CC(C)CCCC(C)CCCC(C)CCCC1(C)CCC2=C(C)C(O)=C(C)C(C)=C2O1	α-tocopherol	Sorrel
CC(C)CCCC(C)CCCC(C)CCCC1(C)CCC2=C(C)C(O)=C(C)C(C)=C2O1	α-tocopherol	Common sage
CC(C)CCCC(C)CCCC(C)CCCC1(C)CCC2=C(C)C(O)=C(C)C(C)=C2O1	α-tocopherol	Black elderberry
CC(C)CCCC(C)CCCC(C)CCCC1(C)CCC2=C(C)C(O)=C(C)C(C)=C2O1	α-tocopherol	Summer savory
CC(C)CCCC(C)CCCC(C)CCCC1(C)CCC2=C(C)C(O)=C(C)C(C)=C2O1	α-tocopherol	Winter savory
CC(C)CCCC(C)CCCC(C)CCCC1(C)CCC2=C(C)C(O)=C(C)C(C)=C2O1	α-tocopherol	Rye
CC(C)CCCC(C)CCCC(C)CCCC1(C)CCC2=C(C)C(O)=C(C)C(C)=C2O1	α-tocopherol	Sesame
CC(C)CCCC(C)CCCC(C)CCCC1(C)CCC2=C(C)C(O)=C(C)C(C)=C2O1	α-tocopherol	Garden tomato
CC(C)CCCC(C)CCCC(C)CCCC1(C)CCC2=C(C)C(O)=C(C)C(C)=C2O1	α-tocopherol	Cherry tomato
CC(C)CCCC(C)CCCC(C)CCCC1(C)CCC2=C(C)C(O)=C(C)C(C)=C2O1	α-tocopherol	Garden tomato (var.)
CC(C)CCCC(C)CCCC(C)CCCC1(C)CCC2=C(C)C(O)=C(C)C(C)=C2O1	α-tocopherol	Eggplant
CC(C)CCCC(C)CCCC(C)CCCC1(C)CCC2=C(C)C(O)=C(C)C(C)=C2O1	α-tocopherol	Potato
CC(C)CCCC(C)CCCC(C)CCCC1(C)CCC2=C(C)C(O)=C(C)C(C)=C2O1	α-tocopherol	Rowanberry
CC(C)CCCC(C)CCCC(C)CCCC1(C)CCC2=C(C)C(O)=C(C)C(C)=C2O1	α-tocopherol	Sorghum
CC(C)CCCC(C)CCCC(C)CCCC1(C)CCC2=C(C)C(O)=C(C)C(C)=C2O1	α-tocopherol	Spinach
CC(C)CCCC(C)CCCC(C)CCCC1(C)CCC2=C(C)C(O)=C(C)C(C)=C2O1	α-tocopherol	Cloves
CC(C)CCCC(C)CCCC(C)CCCC1(C)CCC2=C(C)C(O)=C(C)C(C)=C2O1	α-tocopherol	Tamarind
CC(C)CCCC(C)CCCC(C)CCCC1(C)CCC2=C(C)C(O)=C(C)C(C)=C2O1	α-tocopherol	Dandelion
CC(C)CCCC(C)CCCC(C)CCCC1(C)CCC2=C(C)C(O)=C(C)C(C)=C2O1	α-tocopherol	Cocoa bean
CC(C)CCCC(C)CCCC(C)CCCC1(C)CCC2=C(C)C(O)=C(C)C(C)=C2O1	α-tocopherol	Common thyme
CC(C)CCCC(C)CCCC(C)CCCC1(C)CCC2=C(C)C(O)=C(C)C(C)=C2O1	α-tocopherol	Linden
CC(C)CCCC(C)CCCC(C)CCCC1(C)CCC2=C(C)C(O)=C(C)C(C)=C2O1	α-tocopherol	Small-leaf linden
CC(C)CCCC(C)CCCC(C)CCCC1(C)CCC2=C(C)C(O)=C(C)C(C)=C2O1	α-tocopherol	Fenugreek
CC(C)CCCC(C)CCCC(C)CCCC1(C)CCC2=C(C)C(O)=C(C)C(C)=C2O1	α-tocopherol	Common wheat
CC(C)CCCC(C)CCCC(C)CCCC1(C)CCC2=C(C)C(O)=C(C)C(C)=C2O1	α-tocopherol	Vaccinium (Blueberry, Cranberry, Huckleberry)
CC(C)CCCC(C)CCCC(C)CCCC1(C)CCC2=C(C)C(O)=C(C)C(C)=C2O1	α-tocopherol	Lowbush blueberry
CC(C)CCCC(C)CCCC(C)CCCC1(C)CCC2=C(C)C(O)=C(C)C(C)=C2O1	α-tocopherol	Sparkleberry
CC(C)CCCC(C)CCCC(C)CCCC1(C)CCC2=C(C)C(O)=C(C)C(C)=C2O1	α-tocopherol	Highbush blueberry
CC(C)CCCC(C)CCCC(C)CCCC1(C)CCC2=C(C)C(O)=C(C)C(C)=C2O1	α-tocopherol	American cranberry
CC(C)CCCC(C)CCCC(C)CCCC1(C)CCC2=C(C)C(O)=C(C)C(C)=C2O1	α-tocopherol	Bilberry
CC(C)CCCC(C)CCCC(C)CCCC1(C)CCC2=C(C)C(O)=C(C)C(C)=C2O1	α-tocopherol	Lingonberry
CC(C)CCCC(C)CCCC(C)CCCC1(C)CCC2=C(C)C(O)=C(C)C(C)=C2O1	α-tocopherol	Vanilla
CC(C)CCCC(C)CCCC(C)CCCC1(C)CCC2=C(C)C(O)=C(C)C(C)=C2O1	α-tocopherol	Common verbena
CC(C)CCCC(C)CCCC(C)CCCC1(C)CCC2=C(C)C(O)=C(C)C(C)=C2O1	α-tocopherol	Broad bean
CC(C)CCCC(C)CCCC(C)CCCC1(C)CCC2=C(C)C(O)=C(C)C(C)=C2O1	α-tocopherol	Adzuki bean
CC(C)CCCC(C)CCCC(C)CCCC1(C)CCC2=C(C)C(O)=C(C)C(C)=C2O1	α-tocopherol	Gram bean
CC(C)CCCC(C)CCCC(C)CCCC1(C)CCC2=C(C)C(O)=C(C)C(C)=C2O1	α-tocopherol	Mung bean
CC(C)CCCC(C)CCCC(C)CCCC1(C)CCC2=C(C)C(O)=C(C)C(C)=C2O1	α-tocopherol	Climbing bean
CC(C)CCCC(C)CCCC(C)CCCC1(C)CCC2=C(C)C(O)=C(C)C(C)=C2O1	α-tocopherol	Cowpea
CC(C)CCCC(C)CCCC(C)CCCC1(C)CCC2=C(C)C(O)=C(C)C(C)=C2O1	α-tocopherol	Muscadine grape
CC(C)CCCC(C)CCCC(C)CCCC1(C)CCC2=C(C)C(O)=C(C)C(C)=C2O1	α-tocopherol	Common grape
CC(C)CCCC(C)CCCC(C)CCCC1(C)CCC2=C(C)C(O)=C(C)C(C)=C2O1	α-tocopherol	Corn
CC(C)CCCC(C)CCCC(C)CCCC1(C)CCC2=C(C)C(O)=C(C)C(C)=C2O1	α-tocopherol	Ginger
CC(C)CCCC(C)CCCC(C)CCCC1(C)CCC2=C(C)C(O)=C(C)C(C)=C2O1	α-tocopherol	Arctic blackberry
CC(C)CCCC(C)CCCC(C)CCCC1(C)CCC2=C(C)C(O)=C(C)C(C)=C2O1	α-tocopherol	Banana
CC(C)CCCC(C)CCCC(C)CCCC1(C)CCC2=C(C)C(O)=C(C)C(C)=C2O1	α-tocopherol	Bayberry
CC(C)CCCC(C)CCCC(C)CCCC1(C)CCC2=C(C)C(O)=C(C)C(C)=C2O1	α-tocopherol	Elliott's blueberry
CC(C)CCCC(C)CCCC(C)CCCC1(C)CCC2=C(C)C(O)=C(C)C(C)=C2O1	α-tocopherol	Canada blueberry
CC(C)CCCC(C)CCCC(C)CCCC1(C)CCC2=C(C)C(O)=C(C)C(C)=C2O1	α-tocopherol	Bog bilberry
CC(C)CCCC(C)CCCC(C)CCCC1(C)CCC2=C(C)C(O)=C(C)C(C)=C2O1	α-tocopherol	Buffalo currant
CC(C)CCCC(C)CCCC(C)CCCC1(C)CCC2=C(C)C(O)=C(C)C(C)=C2O1	α-tocopherol	Celeriac
CC(C)CCCC(C)CCCC(C)CCCC1(C)CCC2=C(C)C(O)=C(C)C(C)=C2O1	α-tocopherol	Celery stalks
CC(C)CCCC(C)CCCC(C)CCCC1(C)CCC2=C(C)C(O)=C(C)C(C)=C2O1	α-tocopherol	Chinese chives
CC(C)CCCC(C)CCCC(C)CCCC1(C)CCC2=C(C)C(O)=C(C)C(C)=C2O1	α-tocopherol	European cranberry
CC(C)CCCC(C)CCCC(C)CCCC1(C)CCC2=C(C)C(O)=C(C)C(C)=C2O1	α-tocopherol	Deerberry
CC(C)CCCC(C)CCCC(C)CCCC1(C)CCC2=C(C)C(O)=C(C)C(C)=C2O1	α-tocopherol	Ginseng
CC(C)CCCC(C)CCCC(C)CCCC1(C)CCC2=C(C)C(O)=C(C)C(C)=C2O1	α-tocopherol	Cascade huckleberry
CC(C)CCCC(C)CCCC(C)CCCC1(C)CCC2=C(C)C(O)=C(C)C(C)=C2O1	α-tocopherol	Oval-leaf huckleberry
CC(C)CCCC(C)CCCC(C)CCCC1(C)CCC2=C(C)C(O)=C(C)C(C)=C2O1	α-tocopherol	Evergreen huckleberry
CC(C)CCCC(C)CCCC(C)CCCC1(C)CCC2=C(C)C(O)=C(C)C(C)=C2O1	α-tocopherol	Red huckleberry
CC(C)CCCC(C)CCCC(C)CCCC1(C)CCC2=C(C)C(O)=C(C)C(C)=C2O1	α-tocopherol	Longan
CC(C)CCCC(C)CCCC(C)CCCC1(C)CCC2=C(C)C(O)=C(C)C(C)=C2O1	α-tocopherol	Macadamia nut (M. tetraphylla)
CC(C)CCCC(C)CCCC(C)CCCC1(C)CCC2=C(C)C(O)=C(C)C(C)=C2O1	α-tocopherol	Garden onion (var.)
CC(C)CCCC(C)CCCC(C)CCCC1(C)CCC2=C(C)C(O)=C(C)C(C)=C2O1	α-tocopherol	Summer grape
CC(C)CCCC(C)CCCC(C)CCCC1(C)CCC2=C(C)C(O)=C(C)C(C)=C2O1	α-tocopherol	Fox grape
CC(C)CCCC(C)CCCC(C)CCCC1(C)CCC2=C(C)C(O)=C(C)C(C)=C2O1	α-tocopherol	Nectarine
CC(C)CCCC(C)CCCC(C)CCCC1(C)CCC2=C(C)C(O)=C(C)C(C)=C2O1	α-tocopherol	Peach (var.)
CC(C)CCCC(C)CCCC(C)CCCC1(C)CCC2=C(C)C(O)=C(C)C(C)=C2O1	α-tocopherol	Pepper (C. baccatum)
CC(C)CCCC(C)CCCC(C)CCCC1(C)CCC2=C(C)C(O)=C(C)C(C)=C2O1	α-tocopherol	Pepper (C. chinense)
CC(C)CCCC(C)CCCC(C)CCCC1(C)CCC2=C(C)C(O)=C(C)C(C)=C2O1	α-tocopherol	Pepper (Capsicum)
CC(C)CCCC(C)CCCC(C)CCCC1(C)CCC2=C(C)C(O)=C(C)C(C)=C2O1	α-tocopherol	Rambutan
CC(C)CCCC(C)CCCC(C)CCCC1(C)CCC2=C(C)C(O)=C(C)C(C)=C2O1	α-tocopherol	Red rice
CC(C)CCCC(C)CCCC(C)CCCC1(C)CCC2=C(C)C(O)=C(C)C(C)=C2O1	α-tocopherol	Annual wild rice
CC(C)CCCC(C)CCCC(C)CCCC1(C)CCC2=C(C)C(O)=C(C)C(C)=C2O1	α-tocopherol	Swiss chard
CC(C)CCCC(C)CCCC(C)CCCC1(C)CCC2=C(C)C(O)=C(C)C(C)=C2O1	α-tocopherol	Lemon thyme
CC(C)CCCC(C)CCCC(C)CCCC1(C)CCC2=C(C)C(O)=C(C)C(C)=C2O1	α-tocopherol	Tronchuda cabbage
CC(C)CCCC(C)CCCC(C)CCCC1(C)CCC2=C(C)C(O)=C(C)C(C)=C2O1	α-tocopherol	Japanese walnut
CC(C)CCCC(C)CCCC(C)CCCC1(C)CCC2=C(C)C(O)=C(C)C(C)=C2O1	α-tocopherol	Welsh onion
CC(C)CCCC(C)CCCC(C)CCCC1(C)CCC2=C(C)C(O)=C(C)C(C)=C2O1	α-tocopherol	Hard wheat
CC(C)CCCC(C)CCCC(C)CCCC1(C)CCC2=C(C)C(O)=C(C)C(C)=C2O1	α-tocopherol	Shallot
CC(C)CCCC(C)CCCC(C)CCCC1(C)CCC2=C(C)C(O)=C(C)C(C)=C2O1	α-tocopherol	Carrot
CC(C)CCCC(C)CCCC(C)CCCC1(C)CCC2=C(C)C(O)=C(C)C(C)=C2O1	α-tocopherol	Triticale
CC(C)CCCC(C)CCCC(C)CCCC1(C)CCC2=C(C)C(O)=C(C)C(C)=C2O1	α-tocopherol	Black cabbage
CC(C)CCCC(C)CCCC(C)CCCC1(C)CCC2=C(C)C(O)=C(C)C(C)=C2O1	α-tocopherol	Half-highbush blueberry
CC(C)CCCC(C)CCCC(C)CCCC1(C)CCC2=C(C)C(O)=C(C)C(C)=C2O1	α-tocopherol	Celery leaves
CC(C)CCCC(C)CCCC(C)CCCC1(C)CCC2=C(C)C(O)=C(C)C(C)=C2O1	α-tocopherol	Chicory leaves
CC(C)CCCC(C)CCCC(C)CCCC1(C)CCC2=C(C)C(O)=C(C)C(C)=C2O1	α-tocopherol	Komatsuna
CC(C)CCCC(C)CCCC(C)CCCC1(C)CCC2=C(C)C(O)=C(C)C(C)=C2O1	α-tocopherol	Pak choy
CC(C)CCCC(C)CCCC(C)CCCC1(C)CCC2=C(C)C(O)=C(C)C(C)=C2O1	α-tocopherol	Napa cabbage
CC(C)CCCC(C)CCCC(C)CCCC1(C)CCC2=C(C)C(O)=C(C)C(C)=C2O1	α-tocopherol	Chicory roots
CC(C)CCCC(C)CCCC(C)CCCC1(C)CCC2=C(C)C(O)=C(C)C(C)=C2O1	α-tocopherol	Grapefruit/Pummelo hybrid
CC(C)CCCC(C)CCCC(C)CCCC1(C)CCC2=C(C)C(O)=C(C)C(C)=C2O1	α-tocopherol	Grapefruit
CC(C)CCCC(C)CCCC(C)CCCC1(C)CCC2=C(C)C(O)=C(C)C(C)=C2O1	α-tocopherol	Jostaberry
CC(C)CCCC(C)CCCC(C)CCCC1(C)CCC2=C(C)C(O)=C(C)C(C)=C2O1	α-tocopherol	Kai-lan
CC(C)CCCC(C)CCCC(C)CCCC1(C)CCC2=C(C)C(O)=C(C)C(C)=C2O1	α-tocopherol	Italian oregano
CC(C)CCCC(C)CCCC(C)CCCC1(C)CCC2=C(C)C(O)=C(C)C(C)=C2O1	α-tocopherol	Oxheart cabbage
CC(C)CCCC(C)CCCC(C)CCCC1(C)CCC2=C(C)C(O)=C(C)C(C)=C2O1	α-tocopherol	Daikon radish
CC(C)CCCC(C)CCCC(C)CCCC1(C)CCC2=C(C)C(O)=C(C)C(C)=C2O1	α-tocopherol	Black radish
CC(C)CCCC(C)CCCC(C)CCCC1(C)CCC2=C(C)C(O)=C(C)C(C)=C2O1	α-tocopherol	Radish (var.)
CC(C)CCCC(C)CCCC(C)CCCC1(C)CCC2=C(C)C(O)=C(C)C(C)=C2O1	α-tocopherol	Red beetroot
CC(C)CCCC(C)CCCC(C)CCCC1(C)CCC2=C(C)C(O)=C(C)C(C)=C2O1	α-tocopherol	Sweet rowanberry
CC(C)CCCC(C)CCCC(C)CCCC1(C)CCC2=C(C)C(O)=C(C)C(C)=C2O1	α-tocopherol	Pineappple sage
CC(C)CCCC(C)CCCC(C)CCCC1(C)CCC2=C(C)C(O)=C(C)C(C)=C2O1	α-tocopherol	Skunk currant
CC(C)CCCC(C)CCCC(C)CCCC1(C)CCC2=C(C)C(O)=C(C)C(C)=C2O1	α-tocopherol	Breakfast cereal
CC(C)CCCC(C)CCCC(C)CCCC1(C)CCC2=C(C)C(O)=C(C)C(C)=C2O1	α-tocopherol	Pasta
CC(C)CCCC(C)CCCC(C)CCCC1(C)CCC2=C(C)C(O)=C(C)C(C)=C2O1	α-tocopherol	Sourdough
CC(C)CCCC(C)CCCC(C)CCCC1(C)CCC2=C(C)C(O)=C(C)C(C)=C2O1	α-tocopherol	Abalone
CC(C)CCCC(C)CCCC(C)CCCC1(C)CCC2=C(C)C(O)=C(C)C(C)=C2O1	α-tocopherol	Abiyuch
CC(C)CCCC(C)CCCC(C)CCCC1(C)CCC2=C(C)C(O)=C(C)C(C)=C2O1	α-tocopherol	Acerola
CC(C)CCCC(C)CCCC(C)CCCC1(C)CCC2=C(C)C(O)=C(C)C(C)=C2O1	α-tocopherol	Acorn
CC(C)CCCC(C)CCCC(C)CCCC1(C)CCC2=C(C)C(O)=C(C)C(C)=C2O1	α-tocopherol	Winter squash
CC(C)CCCC(C)CCCC(C)CCCC1(C)CCC2=C(C)C(O)=C(C)C(C)=C2O1	α-tocopherol	Agar
CC(C)CCCC(C)CCCC(C)CCCC1(C)CCC2=C(C)C(O)=C(C)C(C)=C2O1	α-tocopherol	Alfalfa
CC(C)CCCC(C)CCCC(C)CCCC1(C)CCC2=C(C)C(O)=C(C)C(C)=C2O1	α-tocopherol	Allspice
CC(C)CCCC(C)CCCC(C)CCCC1(C)CCC2=C(C)C(O)=C(C)C(C)=C2O1	α-tocopherol	Amaranth
CC(C)CCCC(C)CCCC(C)CCCC1(C)CCC2=C(C)C(O)=C(C)C(C)=C2O1	α-tocopherol	Arrowhead
CC(C)CCCC(C)CCCC(C)CCCC1(C)CCC2=C(C)C(O)=C(C)C(C)=C2O1	α-tocopherol	Arrowroot
CC(C)CCCC(C)CCCC(C)CCCC1(C)CCC2=C(C)C(O)=C(C)C(C)=C2O1	α-tocopherol	Asian pear
CC(C)CCCC(C)CCCC(C)CCCC1(C)CCC2=C(C)C(O)=C(C)C(C)=C2O1	α-tocopherol	Atlantic herring
CC(C)CCCC(C)CCCC(C)CCCC1(C)CCC2=C(C)C(O)=C(C)C(C)=C2O1	α-tocopherol	Bamboo shoots
CC(C)CCCC(C)CCCC(C)CCCC1(C)CCC2=C(C)C(O)=C(C)C(C)=C2O1	α-tocopherol	Beech nut
CC(C)CCCC(C)CCCC(C)CCCC1(C)CCC2=C(C)C(O)=C(C)C(C)=C2O1	α-tocopherol	Breadfruit
CC(C)CCCC(C)CCCC(C)CCCC1(C)CCC2=C(C)C(O)=C(C)C(C)=C2O1	α-tocopherol	Breadnut tree seed
CC(C)CCCC(C)CCCC(C)CCCC1(C)CCC2=C(C)C(O)=C(C)C(C)=C2O1	α-tocopherol	Rapini
CC(C)CCCC(C)CCCC(C)CCCC1(C)CCC2=C(C)C(O)=C(C)C(C)=C2O1	α-tocopherol	Burbot
CC(C)CCCC(C)CCCC(C)CCCC1(C)CCC2=C(C)C(O)=C(C)C(C)=C2O1	α-tocopherol	Giant butterbur
CC(C)CCCC(C)CCCC(C)CCCC1(C)CCC2=C(C)C(O)=C(C)C(C)=C2O1	α-tocopherol	American butterfish
CC(C)CCCC(C)CCCC(C)CCCC1(C)CCC2=C(C)C(O)=C(C)C(C)=C2O1	α-tocopherol	Butternut
CC(C)CCCC(C)CCCC(C)CCCC1(C)CCC2=C(C)C(O)=C(C)C(C)=C2O1	α-tocopherol	Butternut squash
CC(C)CCCC(C)CCCC(C)CCCC1(C)CCC2=C(C)C(O)=C(C)C(C)=C2O1	α-tocopherol	Calabash
CC(C)CCCC(C)CCCC(C)CCCC1(C)CCC2=C(C)C(O)=C(C)C(C)=C2O1	α-tocopherol	Cardoon
CC(C)CCCC(C)CCCC(C)CCCC1(C)CCC2=C(C)C(O)=C(C)C(C)=C2O1	α-tocopherol	Natal plum
CC(C)CCCC(C)CCCC(C)CCCC1(C)CCC2=C(C)C(O)=C(C)C(C)=C2O1	α-tocopherol	Carob
CC(C)CCCC(C)CCCC(C)CCCC1(C)CCC2=C(C)C(O)=C(C)C(C)=C2O1	α-tocopherol	Cassava
CC(C)CCCC(C)CCCC(C)CCCC1(C)CCC2=C(C)C(O)=C(C)C(C)=C2O1	α-tocopherol	Chayote
CC(C)CCCC(C)CCCC(C)CCCC1(C)CCC2=C(C)C(O)=C(C)C(C)=C2O1	α-tocopherol	Cherimoya
CC(C)CCCC(C)CCCC(C)CCCC1(C)CCC2=C(C)C(O)=C(C)C(C)=C2O1	α-tocopherol	Chervil
CC(C)CCCC(C)CCCC(C)CCCC1(C)CCC2=C(C)C(O)=C(C)C(C)=C2O1	α-tocopherol	Chia
CC(C)CCCC(C)CCCC(C)CCCC1(C)CCC2=C(C)C(O)=C(C)C(C)=C2O1	α-tocopherol	Chinese broccoli
CC(C)CCCC(C)CCCC(C)CCCC1(C)CCC2=C(C)C(O)=C(C)C(C)=C2O1	α-tocopherol	Chinese chestnut
CC(C)CCCC(C)CCCC(C)CCCC1(C)CCC2=C(C)C(O)=C(C)C(C)=C2O1	α-tocopherol	Chinese water chestnut
CC(C)CCCC(C)CCCC(C)CCCC1(C)CCC2=C(C)C(O)=C(C)C(C)=C2O1	α-tocopherol	Garland chrysanthemum
CC(C)CCCC(C)CCCC(C)CCCC1(C)CCC2=C(C)C(O)=C(C)C(C)=C2O1	α-tocopherol	Coconut
CC(C)CCCC(C)CCCC(C)CCCC1(C)CCC2=C(C)C(O)=C(C)C(C)=C2O1	α-tocopherol	Corn salad
CC(C)CCCC(C)CCCC(C)CCCC1(C)CCC2=C(C)C(O)=C(C)C(C)=C2O1	α-tocopherol	Cottonseed
CC(C)CCCC(C)CCCC(C)CCCC1(C)CCC2=C(C)C(O)=C(C)C(C)=C2O1	α-tocopherol	Catjang pea
CC(C)CCCC(C)CCCC(C)CCCC1(C)CCC2=C(C)C(O)=C(C)C(C)=C2O1	α-tocopherol	Malus (Crab apple)
CC(C)CCCC(C)CCCC(C)CCCC1(C)CCC2=C(C)C(O)=C(C)C(C)=C2O1	α-tocopherol	Squashberry
CC(C)CCCC(C)CCCC(C)CCCC1(C)CCC2=C(C)C(O)=C(C)C(C)=C2O1	α-tocopherol	Devilfish
CC(C)CCCC(C)CCCC(C)CCCC1(C)CCC2=C(C)C(O)=C(C)C(C)=C2O1	α-tocopherol	Dock
CC(C)CCCC(C)CCCC(C)CCCC1(C)CCC2=C(C)C(O)=C(C)C(C)=C2O1	α-tocopherol	Durian
CC(C)CCCC(C)CCCC(C)CCCC1(C)CCC2=C(C)C(O)=C(C)C(C)=C2O1	α-tocopherol	Elderberry
CC(C)CCCC(C)CCCC(C)CCCC1(C)CCC2=C(C)C(O)=C(C)C(C)=C2O1	α-tocopherol	Oregon yampah
CC(C)CCCC(C)CCCC(C)CCCC1(C)CCC2=C(C)C(O)=C(C)C(C)=C2O1	α-tocopherol	European chestnut
CC(C)CCCC(C)CCCC(C)CCCC1(C)CCC2=C(C)C(O)=C(C)C(C)=C2O1	α-tocopherol	Fireweed
CC(C)CCCC(C)CCCC(C)CCCC1(C)CCC2=C(C)C(O)=C(C)C(C)=C2O1	α-tocopherol	Ginkgo nuts
CC(C)CCCC(C)CCCC(C)CCCC1(C)CCC2=C(C)C(O)=C(C)C(C)=C2O1	α-tocopherol	Grape
CC(C)CCCC(C)CCCC(C)CCCC1(C)CCC2=C(C)C(O)=C(C)C(C)=C2O1	α-tocopherol	Groundcherry
CC(C)CCCC(C)CCCC(C)CCCC1(C)CCC2=C(C)C(O)=C(C)C(C)=C2O1	α-tocopherol	Hazelnut
CC(C)CCCC(C)CCCC(C)CCCC1(C)CCC2=C(C)C(O)=C(C)C(C)=C2O1	α-tocopherol	Hickory nut
CC(C)CCCC(C)CCCC(C)CCCC1(C)CCC2=C(C)C(O)=C(C)C(C)=C2O1	α-tocopherol	Horseradish tree
CC(C)CCCC(C)CCCC(C)CCCC1(C)CCC2=C(C)C(O)=C(C)C(C)=C2O1	α-tocopherol	Alaska blueberry
CC(C)CCCC(C)CCCC(C)CCCC1(C)CCC2=C(C)C(O)=C(C)C(C)=C2O1	α-tocopherol	Hyacinth bean
CC(C)CCCC(C)CCCC(C)CCCC1(C)CCC2=C(C)C(O)=C(C)C(C)=C2O1	α-tocopherol	Irish moss
CC(C)CCCC(C)CCCC(C)CCCC1(C)CCC2=C(C)C(O)=C(C)C(C)=C2O1	α-tocopherol	Jackfruit
CC(C)CCCC(C)CCCC(C)CCCC1(C)CCC2=C(C)C(O)=C(C)C(C)=C2O1	α-tocopherol	Japanese chestnut
CC(C)CCCC(C)CCCC(C)CCCC1(C)CCC2=C(C)C(O)=C(C)C(C)=C2O1	α-tocopherol	Java plum
CC(C)CCCC(C)CCCC(C)CCCC1(C)CCC2=C(C)C(O)=C(C)C(C)=C2O1	α-tocopherol	Jerusalem artichoke
CC(C)CCCC(C)CCCC(C)CCCC1(C)CCC2=C(C)C(O)=C(C)C(C)=C2O1	α-tocopherol	Jujube
CC(C)CCCC(C)CCCC(C)CCCC1(C)CCC2=C(C)C(O)=C(C)C(C)=C2O1	α-tocopherol	Jute
CC(C)CCCC(C)CCCC(C)CCCC1(C)CCC2=C(C)C(O)=C(C)C(C)=C2O1	α-tocopherol	Kale
CC(C)CCCC(C)CCCC(C)CCCC1(C)CCC2=C(C)C(O)=C(C)C(C)=C2O1	α-tocopherol	Kelp
CC(C)CCCC(C)CCCC(C)CCCC1(C)CCC2=C(C)C(O)=C(C)C(C)=C2O1	α-tocopherol	Kumquat
CC(C)CCCC(C)CCCC(C)CCCC1(C)CCC2=C(C)C(O)=C(C)C(C)=C2O1	α-tocopherol	Lambsquarters
CC(C)CCCC(C)CCCC(C)CCCC1(C)CCC2=C(C)C(O)=C(C)C(C)=C2O1	α-tocopherol	Wild leek
CC(C)CCCC(C)CCCC(C)CCCC1(C)CCC2=C(C)C(O)=C(C)C(C)=C2O1	α-tocopherol	Loganberry
CC(C)CCCC(C)CCCC(C)CCCC1(C)CCC2=C(C)C(O)=C(C)C(C)=C2O1	α-tocopherol	Lotus
CC(C)CCCC(C)CCCC(C)CCCC1(C)CCC2=C(C)C(O)=C(C)C(C)=C2O1	α-tocopherol	Sacred lotus
CC(C)CCCC(C)CCCC(C)CCCC1(C)CCC2=C(C)C(O)=C(C)C(C)=C2O1	α-tocopherol	White lupine
CC(C)CCCC(C)CCCC(C)CCCC1(C)CCC2=C(C)C(O)=C(C)C(C)=C2O1	α-tocopherol	Malabar spinach
CC(C)CCCC(C)CCCC(C)CCCC1(C)CCC2=C(C)C(O)=C(C)C(C)=C2O1	α-tocopherol	Mammee apple
CC(C)CCCC(C)CCCC(C)CCCC1(C)CCC2=C(C)C(O)=C(C)C(C)=C2O1	α-tocopherol	Purple mangosteen
CC(C)CCCC(C)CCCC(C)CCCC1(C)CCC2=C(C)C(O)=C(C)C(C)=C2O1	α-tocopherol	Alpine sweetvetch
CC(C)CCCC(C)CCCC(C)CCCC1(C)CCC2=C(C)C(O)=C(C)C(C)=C2O1	α-tocopherol	Moth bean
CC(C)CCCC(C)CCCC(C)CCCC1(C)CCC2=C(C)C(O)=C(C)C(C)=C2O1	α-tocopherol	Mountain yam
CC(C)CCCC(C)CCCC(C)CCCC1(C)CCC2=C(C)C(O)=C(C)C(C)=C2O1	α-tocopherol	White mustard
CC(C)CCCC(C)CCCC(C)CCCC1(C)CCC2=C(C)C(O)=C(C)C(C)=C2O1	α-tocopherol	Mustard spinach
CC(C)CCCC(C)CCCC(C)CCCC1(C)CCC2=C(C)C(O)=C(C)C(C)=C2O1	α-tocopherol	New Zealand spinach
CC(C)CCCC(C)CCCC(C)CCCC1(C)CCC2=C(C)C(O)=C(C)C(C)=C2O1	α-tocopherol	Nopal
CC(C)CCCC(C)CCCC(C)CCCC1(C)CCC2=C(C)C(O)=C(C)C(C)=C2O1	α-tocopherol	Ohelo berry
CC(C)CCCC(C)CCCC(C)CCCC1(C)CCC2=C(C)C(O)=C(C)C(C)=C2O1	α-tocopherol	Okra
CC(C)CCCC(C)CCCC(C)CCCC1(C)CCC2=C(C)C(O)=C(C)C(C)=C2O1	α-tocopherol	Pepper (C. frutescens)
CC(C)CCCC(C)CCCC(C)CCCC1(C)CCC2=C(C)C(O)=C(C)C(C)=C2O1	α-tocopherol	Common persimmon
CC(C)CCCC(C)CCCC(C)CCCC1(C)CCC2=C(C)C(O)=C(C)C(C)=C2O1	α-tocopherol	Pili nut
CC(C)CCCC(C)CCCC(C)CCCC1(C)CCC2=C(C)C(O)=C(C)C(C)=C2O1	α-tocopherol	Colorado pinyon
CC(C)CCCC(C)CCCC(C)CCCC1(C)CCC2=C(C)C(O)=C(C)C(C)=C2O1	α-tocopherol	Pitanga
CC(C)CCCC(C)CCCC(C)CCCC1(C)CCC2=C(C)C(O)=C(C)C(C)=C2O1	α-tocopherol	Plains prickly pear
CC(C)CCCC(C)CCCC(C)CCCC1(C)CCC2=C(C)C(O)=C(C)C(C)=C2O1	α-tocopherol	French plantain
CC(C)CCCC(C)CCCC(C)CCCC1(C)CCC2=C(C)C(O)=C(C)C(C)=C2O1	α-tocopherol	American pokeweed
CC(C)CCCC(C)CCCC(C)CCCC1(C)CCC2=C(C)C(O)=C(C)C(C)=C2O1	α-tocopherol	Prairie turnip
CC(C)CCCC(C)CCCC(C)CCCC1(C)CCC2=C(C)C(O)=C(C)C(C)=C2O1	α-tocopherol	Prickly pear
CC(C)CCCC(C)CCCC(C)CCCC1(C)CCC2=C(C)C(O)=C(C)C(C)=C2O1	α-tocopherol	Quinoa
CC(C)CCCC(C)CCCC(C)CCCC1(C)CCC2=C(C)C(O)=C(C)C(C)=C2O1	α-tocopherol	Malabar plum
CC(C)CCCC(C)CCCC(C)CCCC1(C)CCC2=C(C)C(O)=C(C)C(C)=C2O1	α-tocopherol	Rose hip
CC(C)CCCC(C)CCCC(C)CCCC1(C)CCC2=C(C)C(O)=C(C)C(C)=C2O1	α-tocopherol	Roselle
CC(C)CCCC(C)CCCC(C)CCCC1(C)CCC2=C(C)C(O)=C(C)C(C)=C2O1	α-tocopherol	Salmonberry
CC(C)CCCC(C)CCCC(C)CCCC1(C)CCC2=C(C)C(O)=C(C)C(C)=C2O1	α-tocopherol	Common salsify
CC(C)CCCC(C)CCCC(C)CCCC1(C)CCC2=C(C)C(O)=C(C)C(C)=C2O1	α-tocopherol	Sapodilla
CC(C)CCCC(C)CCCC(C)CCCC1(C)CCC2=C(C)C(O)=C(C)C(C)=C2O1	α-tocopherol	Mamey sapote
CC(C)CCCC(C)CCCC(C)CCCC1(C)CCC2=C(C)C(O)=C(C)C(C)=C2O1	α-tocopherol	Sesbania flower
CC(C)CCCC(C)CCCC(C)CCCC1(C)CCC2=C(C)C(O)=C(C)C(C)=C2O1	α-tocopherol	Hedge mustard
CC(C)CCCC(C)CCCC(C)CCCC1(C)CCC2=C(C)C(O)=C(C)C(C)=C2O1	α-tocopherol	Soursop
CC(C)CCCC(C)CCCC(C)CCCC1(C)CCC2=C(C)C(O)=C(C)C(C)=C2O1	α-tocopherol	Spelt
CC(C)CCCC(C)CCCC(C)CCCC1(C)CCC2=C(C)C(O)=C(C)C(C)=C2O1	α-tocopherol	Spirulina
CC(C)CCCC(C)CCCC(C)CCCC1(C)CCC2=C(C)C(O)=C(C)C(C)=C2O1	α-tocopherol	Strawberry guava
CC(C)CCCC(C)CCCC(C)CCCC1(C)CCC2=C(C)C(O)=C(C)C(C)=C2O1	α-tocopherol	Sugar apple
CC(C)CCCC(C)CCCC(C)CCCC1(C)CCC2=C(C)C(O)=C(C)C(C)=C2O1	α-tocopherol	Taro
CC(C)CCCC(C)CCCC(C)CCCC1(C)CCC2=C(C)C(O)=C(C)C(C)=C2O1	α-tocopherol	Teff
CC(C)CCCC(C)CCCC(C)CCCC1(C)CCC2=C(C)C(O)=C(C)C(C)=C2O1	α-tocopherol	Mexican groundcherry
CC(C)CCCC(C)CCCC(C)CCCC1(C)CCC2=C(C)C(O)=C(C)C(C)=C2O1	α-tocopherol	Towel gourd
CC(C)CCCC(C)CCCC(C)CCCC1(C)CCC2=C(C)C(O)=C(C)C(C)=C2O1	α-tocopherol	Wasabi
CC(C)CCCC(C)CCCC(C)CCCC1(C)CCC2=C(C)C(O)=C(C)C(C)=C2O1	α-tocopherol	Wax gourd
CC(C)CCCC(C)CCCC(C)CCCC1(C)CCC2=C(C)C(O)=C(C)C(C)=C2O1	α-tocopherol	Wild rice
CC(C)CCCC(C)CCCC(C)CCCC1(C)CCC2=C(C)C(O)=C(C)C(C)=C2O1	α-tocopherol	Tea leaf willow
CC(C)CCCC(C)CCCC(C)CCCC1(C)CCC2=C(C)C(O)=C(C)C(C)=C2O1	α-tocopherol	Winged bean
CC(C)CCCC(C)CCCC(C)CCCC1(C)CCC2=C(C)C(O)=C(C)C(C)=C2O1	α-tocopherol	Yam
CC(C)CCCC(C)CCCC(C)CCCC1(C)CCC2=C(C)C(O)=C(C)C(C)=C2O1	α-tocopherol	Jicama
CC(C)CCCC(C)CCCC(C)CCCC1(C)CCC2=C(C)C(O)=C(C)C(C)=C2O1	α-tocopherol	Yautia
CC(C)CCCC(C)CCCC(C)CCCC1(C)CCC2=C(C)C(O)=C(C)C(C)=C2O1	α-tocopherol	Black-eyed pea
CC(C)CCCC(C)CCCC(C)CCCC1(C)CCC2=C(C)C(O)=C(C)C(C)=C2O1	α-tocopherol	Macadamia nut
CC(C)CCCC(C)CCCC(C)CCCC1(C)CCC2=C(C)C(O)=C(C)C(C)=C2O1	α-tocopherol	Alaska wild rhubarb
CC(C)CCCC(C)CCCC(C)CCCC1(C)CCC2=C(C)C(O)=C(C)C(C)=C2O1	α-tocopherol	Oriental wheat
CC(C)CCCC(C)CCCC(C)CCCC1(C)CCC2=C(C)C(O)=C(C)C(C)=C2O1	α-tocopherol	Yardlong bean
CC(C)CCCC(C)CCCC(C)CCCC1(C)CCC2=C(C)C(O)=C(C)C(C)=C2O1	α-tocopherol	Boysenberry
CC(C)CCCC(C)CCCC(C)CCCC1(C)CCC2=C(C)C(O)=C(C)C(C)=C2O1	α-tocopherol	Persian lime
CC(C)CCCC(C)CCCC(C)CCCC1(C)CCC2=C(C)C(O)=C(C)C(C)=C2O1	α-tocopherol	Feijoa
CC(C)CCCC(C)CCCC(C)CCCC1(C)CCC2=C(C)C(O)=C(C)C(C)=C2O1	α-tocopherol	Rowal
CC(C)CCCC(C)CCCC(C)CCCC1(C)CCC2=C(C)C(O)=C(C)C(C)=C2O1	α-tocopherol	Jew's ear
CC(C)CCCC(C)CCCC(C)CCCC1(C)CCC2=C(C)C(O)=C(C)C(C)=C2O1	α-tocopherol	Common mushroom
CC(C)CCCC(C)CCCC(C)CCCC1(C)CCC2=C(C)C(O)=C(C)C(C)=C2O1	α-tocopherol	Shiitake
CC(C)CCCC(C)CCCC(C)CCCC1(C)CCC2=C(C)C(O)=C(C)C(C)=C2O1	α-tocopherol	Purple laver
CC(C)CCCC(C)CCCC(C)CCCC1(C)CCC2=C(C)C(O)=C(C)C(C)=C2O1	α-tocopherol	Wakame
CC(C)CCCC(C)CCCC(C)CCCC1(C)CCC2=C(C)C(O)=C(C)C(C)=C2O1	α-tocopherol	Enokitake
CC(C)CCCC(C)CCCC(C)CCCC1(C)CCC2=C(C)C(O)=C(C)C(C)=C2O1	α-tocopherol	Epazote
CC(C)CCCC(C)CCCC(C)CCCC1(C)CCC2=C(C)C(O)=C(C)C(C)=C2O1	α-tocopherol	Oyster mushroom
CC(C)CCCC(C)CCCC(C)CCCC1(C)CCC2=C(C)C(O)=C(C)C(C)=C2O1	α-tocopherol	Cloud ear fungus
CC(C)CCCC(C)CCCC(C)CCCC1(C)CCC2=C(C)C(O)=C(C)C(C)=C2O1	α-tocopherol	Maitake
CC(C)CCCC(C)CCCC(C)CCCC1(C)CCC2=C(C)C(O)=C(C)C(C)=C2O1	α-tocopherol	Ostrich fern
CC(C)CCCC(C)CCCC(C)CCCC1(C)CCC2=C(C)C(O)=C(C)C(C)=C2O1	α-tocopherol	Sourdock
CC(C)CCCC(C)CCCC(C)CCCC1(C)CCC2=C(C)C(O)=C(C)C(C)=C2O1	α-tocopherol	Tinda
CC(C)CCCC(C)CCCC(C)CCCC1(C)CCC2=C(C)C(O)=C(C)C(C)=C2O1	α-tocopherol	Wheat
CC(C)CCCC(C)CCCC(C)CCCC1(C)CCC2=C(C)C(O)=C(C)C(C)=C2O1	α-tocopherol	Common chokecherry
CC(C)CCCC(C)CCCC(C)CCCC1(C)CCC2=C(C)C(O)=C(C)C(C)=C2O1	α-tocopherol	Agave
CC(C)CCCC(C)CCCC(C)CCCC1(C)CCC2=C(C)C(O)=C(C)C(C)=C2O1	α-tocopherol	Narrowleaf cattail
CC(C)CCCC(C)CCCC(C)CCCC1(C)CCC2=C(C)C(O)=C(C)C(C)=C2O1	α-tocopherol	Chanterelle
CC(C)CCCC(C)CCCC(C)CCCC1(C)CCC2=C(C)C(O)=C(C)C(C)=C2O1	α-tocopherol	Cinnamon
CC(C)CCCC(C)CCCC(C)CCCC1(C)CCC2=C(C)C(O)=C(C)C(C)=C2O1	α-tocopherol	Oil palm
CC(C)CCCC(C)CCCC(C)CCCC1(C)CCC2=C(C)C(O)=C(C)C(C)=C2O1	α-tocopherol	Sago palm
CC(C)CCCC(C)CCCC(C)CCCC1(C)CCC2=C(C)C(O)=C(C)C(C)=C2O1	α-tocopherol	Persimmon
CC(C)CCCC(C)CCCC(C)CCCC1(C)CCC2=C(C)C(O)=C(C)C(C)=C2O1	α-tocopherol	Black salsify
CC(C)CCCC(C)CCCC(C)CCCC1(C)CCC2=C(C)C(O)=C(C)C(C)=C2O1	α-tocopherol	Red algae
CC(C)CCCC(C)CCCC(C)CCCC1(C)CCC2=C(C)C(O)=C(C)C(C)=C2O1	α-tocopherol	Kombu
CC(C)CCCC(C)CCCC(C)CCCC1(C)CCC2=C(C)C(O)=C(C)C(C)=C2O1	α-tocopherol	Thistle
CC(C)CCCC(C)CCCC(C)CCCC1(C)CCC2=C(C)C(O)=C(C)C(C)=C2O1	α-tocopherol	Walnut
CC(C)CCCC(C)CCCC(C)CCCC1(C)CCC2=C(C)C(O)=C(C)C(C)=C2O1	α-tocopherol	Conch
CC(C)CCCC(C)CCCC(C)CCCC1(C)CCC2=C(C)C(O)=C(C)C(C)=C2O1	α-tocopherol	Bean
CC(C)CCCC(C)CCCC(C)CCCC1(C)CCC2=C(C)C(O)=C(C)C(C)=C2O1	α-tocopherol	Horned melon
CC(C)CCCC(C)CCCC(C)CCCC1(C)CCC2=C(C)C(O)=C(C)C(C)=C2O1	α-tocopherol	Canola
CC(C)CCCC(C)CCCC(C)CCCC1(C)CCC2=C(C)C(O)=C(C)C(C)=C2O1	α-tocopherol	Babassu palm
CC(C)CCCC(C)CCCC(C)CCCC1(C)CCC2=C(C)C(O)=C(C)C(C)=C2O1	α-tocopherol	Cupuaçu
CC(C)CCCC(C)CCCC(C)CCCC1(C)CCC2=C(C)C(O)=C(C)C(C)=C2O1	α-tocopherol	Shea tree
CC(C)CCCC(C)CCCC(C)CCCC1(C)CCC2=C(C)C(O)=C(C)C(C)=C2O1	α-tocopherol	Oil-seed Camellia
CC(C)CCCC(C)CCCC(C)CCCC1(C)CCC2=C(C)C(O)=C(C)C(C)=C2O1	α-tocopherol	Ucuhuba
CC(C)CCCC(C)CCCC(C)CCCC1(C)CCC2=C(C)C(O)=C(C)C(C)=C2O1	α-tocopherol	Nance
CC(C)CCCC(C)CCCC(C)CCCC1(C)CCC2=C(C)C(O)=C(C)C(C)=C2O1	α-tocopherol	Naranjilla
CC(C)CCCC(C)CCCC(C)CCCC1(C)CCC2=C(C)C(O)=C(C)C(C)=C2O1	α-tocopherol	Tree fern
CC(C)CCCC(C)CCCC(C)CCCC1(C)CCC2=C(C)C(O)=C(C)C(C)=C2O1	α-tocopherol	Greenthread tea
CC(C)CCCC(C)CCCC(C)CCCC1(C)CCC2=C(C)C(O)=C(C)C(C)=C2O1	α-tocopherol	Yellow pond-lily
CC(C)CCCC(C)CCCC(C)CCCC1(C)CCC2=C(C)C(O)=C(C)C(C)=C2O1	α-tocopherol	Pepper (C. pubescens)
CC(C)CCCC(C)CCCC(C)CCCC1(C)CCC2=C(C)C(O)=C(C)C(C)=C2O1	α-tocopherol	Soft-necked garlic
CC(C)CCCC(C)CCCC(C)CCCC1(C)CCC2=C(C)C(O)=C(C)C(C)=C2O1	α-tocopherol	Cabbage
CC(C)CCCC(C)CCCC(C)CCCC1(C)CCC2=C(C)C(O)=C(C)C(C)=C2O1	α-tocopherol	Chinese bayberry
CC(C)CCCC(C)CCCC(C)CCCC1(C)CCC2=C(C)C(O)=C(C)C(C)=C2O1	α-tocopherol	Sunburst squash (pattypan squash)
CC(C)CCCC(C)CCCC(C)CCCC1(C)CCC2=C(C)C(O)=C(C)C(C)=C2O1	α-tocopherol	Green zucchini
CC(C)CCCC(C)CCCC(C)CCCC1(C)CCC2=C(C)C(O)=C(C)C(C)=C2O1	α-tocopherol	Yellow zucchini
CC(C)CCCC(C)CCCC(C)CCCC1(C)CCC2=C(C)C(O)=C(C)C(C)=C2O1	α-tocopherol	Green bell pepper
CC(C)CCCC(C)CCCC(C)CCCC1(C)CCC2=C(C)C(O)=C(C)C(C)=C2O1	α-tocopherol	Yellow bell pepper
CC(C)CCCC(C)CCCC(C)CCCC1(C)CCC2=C(C)C(O)=C(C)C(C)=C2O1	α-tocopherol	Orange bell pepper
CC(C)CCCC(C)CCCC(C)CCCC1(C)CCC2=C(C)C(O)=C(C)C(C)=C2O1	α-tocopherol	Red bell pepper
CC(C)CCCC(C)CCCC(C)CCCC1(C)CCC2=C(C)C(O)=C(C)C(C)=C2O1	α-tocopherol	Italian sweet red pepper
CC(C)CCCC(C)CCCC(C)CCCC1(C)CCC2=C(C)C(O)=C(C)C(C)=C2O1	α-tocopherol	Yellow wax bean
CC(C)CCCC(C)CCCC(C)CCCC1(C)CCC2=C(C)C(O)=C(C)C(C)=C2O1	α-tocopherol	Green bean
CC(C)CCCC(C)CCCC(C)CCCC1(C)CCC2=C(C)C(O)=C(C)C(C)=C2O1	α-tocopherol	Saskatoon berry
CC(C)CCCC(C)CCCC(C)CCCC1(C)CCC2=C(C)C(O)=C(C)C(C)=C2O1	α-tocopherol	Nanking cherry
CC(C)CCCC(C)CCCC(C)CCCC1(C)CCC2=C(C)C(O)=C(C)C(C)=C2O1	α-tocopherol	Japanese pumpkin
CC(C)CCCC(C)CCCC(C)CCCC1(C)CCC2=C(C)C(O)=C(C)C(C)=C2O1	α-tocopherol	White cabbage
CC(C)CCCC(C)CCCC(C)CCCC1(C)CCC2=C(C)C(O)=C(C)C(C)=C2O1	α-tocopherol	Romaine lettuce
CC(C)CCCC(C)CCCC(C)CCCC1(C)CCC2=C(C)C(O)=C(C)C(C)=C2O1	α-tocopherol	Black tea
CC(C)CCCC(C)CCCC(C)CCCC1(C)CCC2=C(C)C(O)=C(C)C(C)=C2O1	α-tocopherol	Green tea
CC(C)CCCC(C)CCCC(C)CCCC1(C)CCC2=C(C)C(O)=C(C)C(C)=C2O1	α-tocopherol	Red tea
CC(C)CCCC(C)CCCC(C)CCCC1(C)CCC2=C(C)C(O)=C(C)C(C)=C2O1	α-tocopherol	Red onion
CC(C)CCCC(C)CCCC(C)CCCC1(C)CCC2=C(C)C(O)=C(C)C(C)=C2O1	α-tocopherol	Green onion
CC(C)CCCC(C)CCCC(C)CCCC1(C)CCC2=C(C)C(O)=C(C)C(C)=C2O1	α-tocopherol	Herbal tea
CCCCCC(=O)CC(=O)CCC1=CC(OC)=C(O)C=C1	[6]-Gingerdione	Ginger
CCC\C=C\C(=O)CCC1=CC(OC)=C(O)C=C1	[4]-Shogaol	Ginger
CCCCCC(O)\C=C\C1C(O)CC(O)C1C\C=C\CCCC(O)=O	Prostaglandin F-2-alpha	Tarragon
CCCCCC(O)\C=C\C1C(O)CC(O)C1C\C=C\CCCC(O)=O	Prostaglandin F-2-alpha	Soft-necked garlic
COC1=CC(O)=C2C(=O)C(O)C(OC2=C1)C1=CC=C(O)C=C1	Aromadendrin 7-methyl ether	Sweet cherry
CC(=O)C1=CC2=C(OC(C2)C(=C)CO)C=C1	(R)-Bitalin A	Black tea
CC(=O)C1=CC2=C(OC(C2)C(=C)CO)C=C1	(R)-Bitalin A	Green tea
CC(=O)C1=CC2=C(OC(C2)C(=C)CO)C=C1	(R)-Bitalin A	Red tea
CC(=O)C1=CC2=C(OC(C2)C(=C)CO)C=C1	(R)-Bitalin A	Herbal tea
COC1=CC(CC(CO)C(CO)CC2=CC=C(OC(CO)C(O)C3=CC=C(O)C(OC)=C3)C(OC)=C2)=CC=C1O	Secoisolariciresinol-sesquilignan	Sesame
CC(C)CCCC(C)CCCC(C)CCCC1(C)CCC2=C(C)C(O)=CC(C)=C2O1	β-tocopherol	Angelica
CC(C)CCCC(C)CCCC(C)CCCC1(C)CCC2=C(C)C(O)=CC(C)=C2O1	β-tocopherol	Savoy cabbage
CC(C)CCCC(C)CCCC(C)CCCC1(C)CCC2=C(C)C(O)=CC(C)=C2O1	β-tocopherol	Silver linden
CC(C)CCCC(C)CCCC(C)CCCC1(C)CCC2=C(C)C(O)=CC(C)=C2O1	β-tocopherol	Kiwi
CC(C)CCCC(C)CCCC(C)CCCC1(C)CCC2=C(C)C(O)=CC(C)=C2O1	β-tocopherol	Allium
CC(C)CCCC(C)CCCC(C)CCCC1(C)CCC2=C(C)C(O)=CC(C)=C2O1	β-tocopherol	Garden onion
CC(C)CCCC(C)CCCC(C)CCCC1(C)CCC2=C(C)C(O)=CC(C)=C2O1	β-tocopherol	Leek
CC(C)CCCC(C)CCCC(C)CCCC1(C)CCC2=C(C)C(O)=CC(C)=C2O1	β-tocopherol	Garlic
CC(C)CCCC(C)CCCC(C)CCCC1(C)CCC2=C(C)C(O)=CC(C)=C2O1	β-tocopherol	Chives
CC(C)CCCC(C)CCCC(C)CCCC1(C)CCC2=C(C)C(O)=CC(C)=C2O1	β-tocopherol	Lemon verbena
CC(C)CCCC(C)CCCC(C)CCCC1(C)CCC2=C(C)C(O)=CC(C)=C2O1	β-tocopherol	Cashew nut
CC(C)CCCC(C)CCCC(C)CCCC1(C)CCC2=C(C)C(O)=CC(C)=C2O1	β-tocopherol	Pineapple
CC(C)CCCC(C)CCCC(C)CCCC1(C)CCC2=C(C)C(O)=CC(C)=C2O1	β-tocopherol	Dill
CC(C)CCCC(C)CCCC(C)CCCC1(C)CCC2=C(C)C(O)=CC(C)=C2O1	β-tocopherol	Custard apple
CC(C)CCCC(C)CCCC(C)CCCC1(C)CCC2=C(C)C(O)=CC(C)=C2O1	β-tocopherol	Wild celery
CC(C)CCCC(C)CCCC(C)CCCC1(C)CCC2=C(C)C(O)=CC(C)=C2O1	β-tocopherol	Peanut
CC(C)CCCC(C)CCCC(C)CCCC1(C)CCC2=C(C)C(O)=CC(C)=C2O1	β-tocopherol	Burdock
CC(C)CCCC(C)CCCC(C)CCCC1(C)CCC2=C(C)C(O)=CC(C)=C2O1	β-tocopherol	Horseradish
CC(C)CCCC(C)CCCC(C)CCCC1(C)CCC2=C(C)C(O)=CC(C)=C2O1	β-tocopherol	Tarragon
CC(C)CCCC(C)CCCC(C)CCCC1(C)CCC2=C(C)C(O)=CC(C)=C2O1	β-tocopherol	Mugwort
CC(C)CCCC(C)CCCC(C)CCCC1(C)CCC2=C(C)C(O)=CC(C)=C2O1	β-tocopherol	Asparagus
CC(C)CCCC(C)CCCC(C)CCCC1(C)CCC2=C(C)C(O)=CC(C)=C2O1	β-tocopherol	Oat
CC(C)CCCC(C)CCCC(C)CCCC1(C)CCC2=C(C)C(O)=CC(C)=C2O1	β-tocopherol	Star fruit
CC(C)CCCC(C)CCCC(C)CCCC1(C)CCC2=C(C)C(O)=CC(C)=C2O1	β-tocopherol	Brazil nut
CC(C)CCCC(C)CCCC(C)CCCC1(C)CCC2=C(C)C(O)=CC(C)=C2O1	β-tocopherol	Common beet
CC(C)CCCC(C)CCCC(C)CCCC1(C)CCC2=C(C)C(O)=CC(C)=C2O1	β-tocopherol	Borage
CC(C)CCCC(C)CCCC(C)CCCC1(C)CCC2=C(C)C(O)=CC(C)=C2O1	β-tocopherol	Chinese mustard
CC(C)CCCC(C)CCCC(C)CCCC1(C)CCC2=C(C)C(O)=CC(C)=C2O1	β-tocopherol	Swede
CC(C)CCCC(C)CCCC(C)CCCC1(C)CCC2=C(C)C(O)=CC(C)=C2O1	β-tocopherol	Rape
CC(C)CCCC(C)CCCC(C)CCCC1(C)CCC2=C(C)C(O)=CC(C)=C2O1	β-tocopherol	Common cabbage
CC(C)CCCC(C)CCCC(C)CCCC1(C)CCC2=C(C)C(O)=CC(C)=C2O1	β-tocopherol	Cauliflower
CC(C)CCCC(C)CCCC(C)CCCC1(C)CCC2=C(C)C(O)=CC(C)=C2O1	β-tocopherol	Brussel sprouts
CC(C)CCCC(C)CCCC(C)CCCC1(C)CCC2=C(C)C(O)=CC(C)=C2O1	β-tocopherol	Kohlrabi
CC(C)CCCC(C)CCCC(C)CCCC1(C)CCC2=C(C)C(O)=CC(C)=C2O1	β-tocopherol	Broccoli
CC(C)CCCC(C)CCCC(C)CCCC1(C)CCC2=C(C)C(O)=CC(C)=C2O1	β-tocopherol	Chinese cabbage
CC(C)CCCC(C)CCCC(C)CCCC1(C)CCC2=C(C)C(O)=CC(C)=C2O1	β-tocopherol	Turnip
CC(C)CCCC(C)CCCC(C)CCCC1(C)CCC2=C(C)C(O)=CC(C)=C2O1	β-tocopherol	Pigeon pea
CC(C)CCCC(C)CCCC(C)CCCC1(C)CCC2=C(C)C(O)=CC(C)=C2O1	β-tocopherol	Capers
CC(C)CCCC(C)CCCC(C)CCCC1(C)CCC2=C(C)C(O)=CC(C)=C2O1	β-tocopherol	Pepper
CC(C)CCCC(C)CCCC(C)CCCC1(C)CCC2=C(C)C(O)=CC(C)=C2O1	β-tocopherol	Papaya
CC(C)CCCC(C)CCCC(C)CCCC1(C)CCC2=C(C)C(O)=CC(C)=C2O1	β-tocopherol	Safflower
CC(C)CCCC(C)CCCC(C)CCCC1(C)CCC2=C(C)C(O)=CC(C)=C2O1	β-tocopherol	Caraway
CC(C)CCCC(C)CCCC(C)CCCC1(C)CCC2=C(C)C(O)=CC(C)=C2O1	β-tocopherol	Pecan nut
CC(C)CCCC(C)CCCC(C)CCCC1(C)CCC2=C(C)C(O)=CC(C)=C2O1	β-tocopherol	Chestnut
CC(C)CCCC(C)CCCC(C)CCCC1(C)CCC2=C(C)C(O)=CC(C)=C2O1	β-tocopherol	Roman camomile
CC(C)CCCC(C)CCCC(C)CCCC1(C)CCC2=C(C)C(O)=CC(C)=C2O1	β-tocopherol	Chickpea
CC(C)CCCC(C)CCCC(C)CCCC1(C)CCC2=C(C)C(O)=CC(C)=C2O1	β-tocopherol	Endive
CC(C)CCCC(C)CCCC(C)CCCC1(C)CCC2=C(C)C(O)=CC(C)=C2O1	β-tocopherol	Chicory
CC(C)CCCC(C)CCCC(C)CCCC1(C)CCC2=C(C)C(O)=CC(C)=C2O1	β-tocopherol	Chinese cinnamon
CC(C)CCCC(C)CCCC(C)CCCC1(C)CCC2=C(C)C(O)=CC(C)=C2O1	β-tocopherol	Ceylon cinnamon
CC(C)CCCC(C)CCCC(C)CCCC1(C)CCC2=C(C)C(O)=CC(C)=C2O1	β-tocopherol	Watermelon
CC(C)CCCC(C)CCCC(C)CCCC1(C)CCC2=C(C)C(O)=CC(C)=C2O1	β-tocopherol	Lime
CC(C)CCCC(C)CCCC(C)CCCC1(C)CCC2=C(C)C(O)=CC(C)=C2O1	β-tocopherol	Lemon
CC(C)CCCC(C)CCCC(C)CCCC1(C)CCC2=C(C)C(O)=CC(C)=C2O1	β-tocopherol	Pummelo
CC(C)CCCC(C)CCCC(C)CCCC1(C)CCC2=C(C)C(O)=CC(C)=C2O1	β-tocopherol	Mandarin orange (Clementine, Tangerine)
CC(C)CCCC(C)CCCC(C)CCCC1(C)CCC2=C(C)C(O)=CC(C)=C2O1	β-tocopherol	Sweet orange
CC(C)CCCC(C)CCCC(C)CCCC1(C)CCC2=C(C)C(O)=CC(C)=C2O1	β-tocopherol	Coriander
CC(C)CCCC(C)CCCC(C)CCCC1(C)CCC2=C(C)C(O)=CC(C)=C2O1	β-tocopherol	Common hazelnut
CC(C)CCCC(C)CCCC(C)CCCC1(C)CCC2=C(C)C(O)=CC(C)=C2O1	β-tocopherol	Saffron
CC(C)CCCC(C)CCCC(C)CCCC1(C)CCC2=C(C)C(O)=CC(C)=C2O1	β-tocopherol	Muskmelon
CC(C)CCCC(C)CCCC(C)CCCC1(C)CCC2=C(C)C(O)=CC(C)=C2O1	β-tocopherol	Cucumber
CC(C)CCCC(C)CCCC(C)CCCC1(C)CCC2=C(C)C(O)=CC(C)=C2O1	β-tocopherol	Cucurbita
CC(C)CCCC(C)CCCC(C)CCCC1(C)CCC2=C(C)C(O)=CC(C)=C2O1	β-tocopherol	Cumin
CC(C)CCCC(C)CCCC(C)CCCC1(C)CCC2=C(C)C(O)=CC(C)=C2O1	β-tocopherol	Turmeric
CC(C)CCCC(C)CCCC(C)CCCC1(C)CCC2=C(C)C(O)=CC(C)=C2O1	β-tocopherol	Quince
CC(C)CCCC(C)CCCC(C)CCCC1(C)CCC2=C(C)C(O)=CC(C)=C2O1	β-tocopherol	Lemon grass
CC(C)CCCC(C)CCCC(C)CCCC1(C)CCC2=C(C)C(O)=CC(C)=C2O1	β-tocopherol	Globe artichoke
CC(C)CCCC(C)CCCC(C)CCCC1(C)CCC2=C(C)C(O)=CC(C)=C2O1	β-tocopherol	Wild carrot
CC(C)CCCC(C)CCCC(C)CCCC1(C)CCC2=C(C)C(O)=CC(C)=C2O1	β-tocopherol	Japanese persimmon
CC(C)CCCC(C)CCCC(C)CCCC1(C)CCC2=C(C)C(O)=CC(C)=C2O1	β-tocopherol	Cardamom
CC(C)CCCC(C)CCCC(C)CCCC1(C)CCC2=C(C)C(O)=CC(C)=C2O1	β-tocopherol	Black crowberry
CC(C)CCCC(C)CCCC(C)CCCC1(C)CCC2=C(C)C(O)=CC(C)=C2O1	β-tocopherol	Loquat
CC(C)CCCC(C)CCCC(C)CCCC1(C)CCC2=C(C)C(O)=CC(C)=C2O1	β-tocopherol	Rocket salad (ssp.)
CC(C)CCCC(C)CCCC(C)CCCC1(C)CCC2=C(C)C(O)=CC(C)=C2O1	β-tocopherol	Wax apple
CC(C)CCCC(C)CCCC(C)CCCC1(C)CCC2=C(C)C(O)=CC(C)=C2O1	β-tocopherol	Common buckwheat
CC(C)CCCC(C)CCCC(C)CCCC1(C)CCC2=C(C)C(O)=CC(C)=C2O1	β-tocopherol	Tartary buckwheat
CC(C)CCCC(C)CCCC(C)CCCC1(C)CCC2=C(C)C(O)=CC(C)=C2O1	β-tocopherol	Fig
CC(C)CCCC(C)CCCC(C)CCCC1(C)CCC2=C(C)C(O)=CC(C)=C2O1	β-tocopherol	Fennel
CC(C)CCCC(C)CCCC(C)CCCC1(C)CCC2=C(C)C(O)=CC(C)=C2O1	β-tocopherol	Strawberry
CC(C)CCCC(C)CCCC(C)CCCC1(C)CCC2=C(C)C(O)=CC(C)=C2O1	β-tocopherol	Black huckleberry
CC(C)CCCC(C)CCCC(C)CCCC1(C)CCC2=C(C)C(O)=CC(C)=C2O1	β-tocopherol	Soy bean
CC(C)CCCC(C)CCCC(C)CCCC1(C)CCC2=C(C)C(O)=CC(C)=C2O1	β-tocopherol	Sunflower
CC(C)CCCC(C)CCCC(C)CCCC1(C)CCC2=C(C)C(O)=CC(C)=C2O1	β-tocopherol	Sea-buckthornberry
CC(C)CCCC(C)CCCC(C)CCCC1(C)CCC2=C(C)C(O)=CC(C)=C2O1	β-tocopherol	Barley
CC(C)CCCC(C)CCCC(C)CCCC1(C)CCC2=C(C)C(O)=CC(C)=C2O1	β-tocopherol	Hyssop
CC(C)CCCC(C)CCCC(C)CCCC1(C)CCC2=C(C)C(O)=CC(C)=C2O1	β-tocopherol	Star anise
CC(C)CCCC(C)CCCC(C)CCCC1(C)CCC2=C(C)C(O)=CC(C)=C2O1	β-tocopherol	Swamp cabbage
CC(C)CCCC(C)CCCC(C)CCCC1(C)CCC2=C(C)C(O)=CC(C)=C2O1	β-tocopherol	Sweet potato
CC(C)CCCC(C)CCCC(C)CCCC1(C)CCC2=C(C)C(O)=CC(C)=C2O1	β-tocopherol	Black walnut
CC(C)CCCC(C)CCCC(C)CCCC1(C)CCC2=C(C)C(O)=CC(C)=C2O1	β-tocopherol	Common walnut
CC(C)CCCC(C)CCCC(C)CCCC1(C)CCC2=C(C)C(O)=CC(C)=C2O1	β-tocopherol	Lettuce
CC(C)CCCC(C)CCCC(C)CCCC1(C)CCC2=C(C)C(O)=CC(C)=C2O1	β-tocopherol	Grass pea
CC(C)CCCC(C)CCCC(C)CCCC1(C)CCC2=C(C)C(O)=CC(C)=C2O1	β-tocopherol	Sweet bay
CC(C)CCCC(C)CCCC(C)CCCC1(C)CCC2=C(C)C(O)=CC(C)=C2O1	β-tocopherol	Lentils
CC(C)CCCC(C)CCCC(C)CCCC1(C)CCC2=C(C)C(O)=CC(C)=C2O1	β-tocopherol	Garden cress
CC(C)CCCC(C)CCCC(C)CCCC1(C)CCC2=C(C)C(O)=CC(C)=C2O1	β-tocopherol	Lovage
CC(C)CCCC(C)CCCC(C)CCCC1(C)CCC2=C(C)C(O)=CC(C)=C2O1	β-tocopherol	Flaxseed
CC(C)CCCC(C)CCCC(C)CCCC1(C)CCC2=C(C)C(O)=CC(C)=C2O1	β-tocopherol	Mexican oregano
CC(C)CCCC(C)CCCC(C)CCCC1(C)CCC2=C(C)C(O)=CC(C)=C2O1	β-tocopherol	Lichee
CC(C)CCCC(C)CCCC(C)CCCC1(C)CCC2=C(C)C(O)=CC(C)=C2O1	β-tocopherol	Lupine
CC(C)CCCC(C)CCCC(C)CCCC1(C)CCC2=C(C)C(O)=CC(C)=C2O1	β-tocopherol	Apple
CC(C)CCCC(C)CCCC(C)CCCC1(C)CCC2=C(C)C(O)=CC(C)=C2O1	β-tocopherol	Mango
CC(C)CCCC(C)CCCC(C)CCCC1(C)CCC2=C(C)C(O)=CC(C)=C2O1	β-tocopherol	German camomile
CC(C)CCCC(C)CCCC(C)CCCC1(C)CCC2=C(C)C(O)=CC(C)=C2O1	β-tocopherol	Lemon balm
CC(C)CCCC(C)CCCC(C)CCCC1(C)CCC2=C(C)C(O)=CC(C)=C2O1	β-tocopherol	Mentha
CC(C)CCCC(C)CCCC(C)CCCC1(C)CCC2=C(C)C(O)=CC(C)=C2O1	β-tocopherol	Orange mint
CC(C)CCCC(C)CCCC(C)CCCC1(C)CCC2=C(C)C(O)=CC(C)=C2O1	β-tocopherol	Cornmint
CC(C)CCCC(C)CCCC(C)CCCC1(C)CCC2=C(C)C(O)=CC(C)=C2O1	β-tocopherol	Spearmint
CC(C)CCCC(C)CCCC(C)CCCC1(C)CCC2=C(C)C(O)=CC(C)=C2O1	β-tocopherol	Peppermint
CC(C)CCCC(C)CCCC(C)CCCC1(C)CCC2=C(C)C(O)=CC(C)=C2O1	β-tocopherol	Medlar
CC(C)CCCC(C)CCCC(C)CCCC1(C)CCC2=C(C)C(O)=CC(C)=C2O1	β-tocopherol	Bitter gourd
CC(C)CCCC(C)CCCC(C)CCCC1(C)CCC2=C(C)C(O)=CC(C)=C2O1	β-tocopherol	Mulberry
CC(C)CCCC(C)CCCC(C)CCCC1(C)CCC2=C(C)C(O)=CC(C)=C2O1	β-tocopherol	Black mulberry
CC(C)CCCC(C)CCCC(C)CCCC1(C)CCC2=C(C)C(O)=CC(C)=C2O1	β-tocopherol	Nutmeg
CC(C)CCCC(C)CCCC(C)CCCC1(C)CCC2=C(C)C(O)=CC(C)=C2O1	β-tocopherol	Sweet basil
CC(C)CCCC(C)CCCC(C)CCCC1(C)CCC2=C(C)C(O)=CC(C)=C2O1	β-tocopherol	Evening primrose
CC(C)CCCC(C)CCCC(C)CCCC1(C)CCC2=C(C)C(O)=CC(C)=C2O1	β-tocopherol	Olive
CC(C)CCCC(C)CCCC(C)CCCC1(C)CCC2=C(C)C(O)=CC(C)=C2O1	β-tocopherol	Sweet marjoram
CC(C)CCCC(C)CCCC(C)CCCC1(C)CCC2=C(C)C(O)=CC(C)=C2O1	β-tocopherol	Pot marjoram
CC(C)CCCC(C)CCCC(C)CCCC1(C)CCC2=C(C)C(O)=CC(C)=C2O1	β-tocopherol	Common oregano
CC(C)CCCC(C)CCCC(C)CCCC1(C)CCC2=C(C)C(O)=CC(C)=C2O1	β-tocopherol	Rice
CC(C)CCCC(C)CCCC(C)CCCC1(C)CCC2=C(C)C(O)=CC(C)=C2O1	β-tocopherol	Millet
CC(C)CCCC(C)CCCC(C)CCCC1(C)CCC2=C(C)C(O)=CC(C)=C2O1	β-tocopherol	Poppy
CC(C)CCCC(C)CCCC(C)CCCC1(C)CCC2=C(C)C(O)=CC(C)=C2O1	β-tocopherol	Passion fruit
CC(C)CCCC(C)CCCC(C)CCCC1(C)CCC2=C(C)C(O)=CC(C)=C2O1	β-tocopherol	Parsnip
CC(C)CCCC(C)CCCC(C)CCCC1(C)CCC2=C(C)C(O)=CC(C)=C2O1	β-tocopherol	Avocado
CC(C)CCCC(C)CCCC(C)CCCC1(C)CCC2=C(C)C(O)=CC(C)=C2O1	β-tocopherol	Parsley
CC(C)CCCC(C)CCCC(C)CCCC1(C)CCC2=C(C)C(O)=CC(C)=C2O1	β-tocopherol	Scarlet bean
CC(C)CCCC(C)CCCC(C)CCCC1(C)CCC2=C(C)C(O)=CC(C)=C2O1	β-tocopherol	Lima bean
CC(C)CCCC(C)CCCC(C)CCCC1(C)CCC2=C(C)C(O)=CC(C)=C2O1	β-tocopherol	Common bean
CC(C)CCCC(C)CCCC(C)CCCC1(C)CCC2=C(C)C(O)=CC(C)=C2O1	β-tocopherol	Date
CC(C)CCCC(C)CCCC(C)CCCC1(C)CCC2=C(C)C(O)=CC(C)=C2O1	β-tocopherol	Black chokeberry
CC(C)CCCC(C)CCCC(C)CCCC1(C)CCC2=C(C)C(O)=CC(C)=C2O1	β-tocopherol	Anise
CC(C)CCCC(C)CCCC(C)CCCC1(C)CCC2=C(C)C(O)=CC(C)=C2O1	β-tocopherol	Pine nut
CC(C)CCCC(C)CCCC(C)CCCC1(C)CCC2=C(C)C(O)=CC(C)=C2O1	β-tocopherol	Pepper (Spice)
CC(C)CCCC(C)CCCC(C)CCCC1(C)CCC2=C(C)C(O)=CC(C)=C2O1	β-tocopherol	Pistachio
CC(C)CCCC(C)CCCC(C)CCCC1(C)CCC2=C(C)C(O)=CC(C)=C2O1	β-tocopherol	Common pea
CC(C)CCCC(C)CCCC(C)CCCC1(C)CCC2=C(C)C(O)=CC(C)=C2O1	β-tocopherol	Purslane
CC(C)CCCC(C)CCCC(C)CCCC1(C)CCC2=C(C)C(O)=CC(C)=C2O1	β-tocopherol	Prunus (Cherry, Plum)
CC(C)CCCC(C)CCCC(C)CCCC1(C)CCC2=C(C)C(O)=CC(C)=C2O1	β-tocopherol	Apricot
CC(C)CCCC(C)CCCC(C)CCCC1(C)CCC2=C(C)C(O)=CC(C)=C2O1	β-tocopherol	Sweet cherry
CC(C)CCCC(C)CCCC(C)CCCC1(C)CCC2=C(C)C(O)=CC(C)=C2O1	β-tocopherol	Sour cherry
CC(C)CCCC(C)CCCC(C)CCCC1(C)CCC2=C(C)C(O)=CC(C)=C2O1	β-tocopherol	European plum
CC(C)CCCC(C)CCCC(C)CCCC1(C)CCC2=C(C)C(O)=CC(C)=C2O1	β-tocopherol	Almond
CC(C)CCCC(C)CCCC(C)CCCC1(C)CCC2=C(C)C(O)=CC(C)=C2O1	β-tocopherol	Peach
CC(C)CCCC(C)CCCC(C)CCCC1(C)CCC2=C(C)C(O)=CC(C)=C2O1	β-tocopherol	Guava
CC(C)CCCC(C)CCCC(C)CCCC1(C)CCC2=C(C)C(O)=CC(C)=C2O1	β-tocopherol	Pomegranate
CC(C)CCCC(C)CCCC(C)CCCC1(C)CCC2=C(C)C(O)=CC(C)=C2O1	β-tocopherol	Pear
CC(C)CCCC(C)CCCC(C)CCCC1(C)CCC2=C(C)C(O)=CC(C)=C2O1	β-tocopherol	Radish
CC(C)CCCC(C)CCCC(C)CCCC1(C)CCC2=C(C)C(O)=CC(C)=C2O1	β-tocopherol	Garden rhubarb
CC(C)CCCC(C)CCCC(C)CCCC1(C)CCC2=C(C)C(O)=CC(C)=C2O1	β-tocopherol	Blackcurrant
CC(C)CCCC(C)CCCC(C)CCCC1(C)CCC2=C(C)C(O)=CC(C)=C2O1	β-tocopherol	Redcurrant
CC(C)CCCC(C)CCCC(C)CCCC1(C)CCC2=C(C)C(O)=CC(C)=C2O1	β-tocopherol	Gooseberry
CC(C)CCCC(C)CCCC(C)CCCC1(C)CCC2=C(C)C(O)=CC(C)=C2O1	β-tocopherol	Watercress
CC(C)CCCC(C)CCCC(C)CCCC1(C)CCC2=C(C)C(O)=CC(C)=C2O1	β-tocopherol	Rosemary
CC(C)CCCC(C)CCCC(C)CCCC1(C)CCC2=C(C)C(O)=CC(C)=C2O1	β-tocopherol	Cloudberry
CC(C)CCCC(C)CCCC(C)CCCC1(C)CCC2=C(C)C(O)=CC(C)=C2O1	β-tocopherol	Red raspberry
CC(C)CCCC(C)CCCC(C)CCCC1(C)CCC2=C(C)C(O)=CC(C)=C2O1	β-tocopherol	Black raspberry
CC(C)CCCC(C)CCCC(C)CCCC1(C)CCC2=C(C)C(O)=CC(C)=C2O1	β-tocopherol	Sorrel
CC(C)CCCC(C)CCCC(C)CCCC1(C)CCC2=C(C)C(O)=CC(C)=C2O1	β-tocopherol	Common sage
CC(C)CCCC(C)CCCC(C)CCCC1(C)CCC2=C(C)C(O)=CC(C)=C2O1	β-tocopherol	Black elderberry
CC(C)CCCC(C)CCCC(C)CCCC1(C)CCC2=C(C)C(O)=CC(C)=C2O1	β-tocopherol	Summer savory
CC(C)CCCC(C)CCCC(C)CCCC1(C)CCC2=C(C)C(O)=CC(C)=C2O1	β-tocopherol	Winter savory
CC(C)CCCC(C)CCCC(C)CCCC1(C)CCC2=C(C)C(O)=CC(C)=C2O1	β-tocopherol	Rye
CC(C)CCCC(C)CCCC(C)CCCC1(C)CCC2=C(C)C(O)=CC(C)=C2O1	β-tocopherol	Sesame
CC(C)CCCC(C)CCCC(C)CCCC1(C)CCC2=C(C)C(O)=CC(C)=C2O1	β-tocopherol	Garden tomato
CC(C)CCCC(C)CCCC(C)CCCC1(C)CCC2=C(C)C(O)=CC(C)=C2O1	β-tocopherol	Cherry tomato
CC(C)CCCC(C)CCCC(C)CCCC1(C)CCC2=C(C)C(O)=CC(C)=C2O1	β-tocopherol	Garden tomato (var.)
CC(C)CCCC(C)CCCC(C)CCCC1(C)CCC2=C(C)C(O)=CC(C)=C2O1	β-tocopherol	Eggplant
CC(C)CCCC(C)CCCC(C)CCCC1(C)CCC2=C(C)C(O)=CC(C)=C2O1	β-tocopherol	Potato
CC(C)CCCC(C)CCCC(C)CCCC1(C)CCC2=C(C)C(O)=CC(C)=C2O1	β-tocopherol	Rowanberry
CC(C)CCCC(C)CCCC(C)CCCC1(C)CCC2=C(C)C(O)=CC(C)=C2O1	β-tocopherol	Sorghum
CC(C)CCCC(C)CCCC(C)CCCC1(C)CCC2=C(C)C(O)=CC(C)=C2O1	β-tocopherol	Spinach
CC(C)CCCC(C)CCCC(C)CCCC1(C)CCC2=C(C)C(O)=CC(C)=C2O1	β-tocopherol	Cloves
CC(C)CCCC(C)CCCC(C)CCCC1(C)CCC2=C(C)C(O)=CC(C)=C2O1	β-tocopherol	Tamarind
CC(C)CCCC(C)CCCC(C)CCCC1(C)CCC2=C(C)C(O)=CC(C)=C2O1	β-tocopherol	Dandelion
CC(C)CCCC(C)CCCC(C)CCCC1(C)CCC2=C(C)C(O)=CC(C)=C2O1	β-tocopherol	Cocoa bean
CC(C)CCCC(C)CCCC(C)CCCC1(C)CCC2=C(C)C(O)=CC(C)=C2O1	β-tocopherol	Common thyme
CC(C)CCCC(C)CCCC(C)CCCC1(C)CCC2=C(C)C(O)=CC(C)=C2O1	β-tocopherol	Linden
CC(C)CCCC(C)CCCC(C)CCCC1(C)CCC2=C(C)C(O)=CC(C)=C2O1	β-tocopherol	Small-leaf linden
CC(C)CCCC(C)CCCC(C)CCCC1(C)CCC2=C(C)C(O)=CC(C)=C2O1	β-tocopherol	Fenugreek
CC(C)CCCC(C)CCCC(C)CCCC1(C)CCC2=C(C)C(O)=CC(C)=C2O1	β-tocopherol	Common wheat
CC(C)CCCC(C)CCCC(C)CCCC1(C)CCC2=C(C)C(O)=CC(C)=C2O1	β-tocopherol	Vaccinium (Blueberry, Cranberry, Huckleberry)
CC(C)CCCC(C)CCCC(C)CCCC1(C)CCC2=C(C)C(O)=CC(C)=C2O1	β-tocopherol	Lowbush blueberry
CC(C)CCCC(C)CCCC(C)CCCC1(C)CCC2=C(C)C(O)=CC(C)=C2O1	β-tocopherol	Sparkleberry
CC(C)CCCC(C)CCCC(C)CCCC1(C)CCC2=C(C)C(O)=CC(C)=C2O1	β-tocopherol	Highbush blueberry
CC(C)CCCC(C)CCCC(C)CCCC1(C)CCC2=C(C)C(O)=CC(C)=C2O1	β-tocopherol	American cranberry
CC(C)CCCC(C)CCCC(C)CCCC1(C)CCC2=C(C)C(O)=CC(C)=C2O1	β-tocopherol	Bilberry
CC(C)CCCC(C)CCCC(C)CCCC1(C)CCC2=C(C)C(O)=CC(C)=C2O1	β-tocopherol	Lingonberry
CC(C)CCCC(C)CCCC(C)CCCC1(C)CCC2=C(C)C(O)=CC(C)=C2O1	β-tocopherol	Vanilla
CC(C)CCCC(C)CCCC(C)CCCC1(C)CCC2=C(C)C(O)=CC(C)=C2O1	β-tocopherol	Common verbena
CC(C)CCCC(C)CCCC(C)CCCC1(C)CCC2=C(C)C(O)=CC(C)=C2O1	β-tocopherol	Broad bean
CC(C)CCCC(C)CCCC(C)CCCC1(C)CCC2=C(C)C(O)=CC(C)=C2O1	β-tocopherol	Adzuki bean
CC(C)CCCC(C)CCCC(C)CCCC1(C)CCC2=C(C)C(O)=CC(C)=C2O1	β-tocopherol	Gram bean
CC(C)CCCC(C)CCCC(C)CCCC1(C)CCC2=C(C)C(O)=CC(C)=C2O1	β-tocopherol	Mung bean
CC(C)CCCC(C)CCCC(C)CCCC1(C)CCC2=C(C)C(O)=CC(C)=C2O1	β-tocopherol	Climbing bean
CC(C)CCCC(C)CCCC(C)CCCC1(C)CCC2=C(C)C(O)=CC(C)=C2O1	β-tocopherol	Cowpea
CC(C)CCCC(C)CCCC(C)CCCC1(C)CCC2=C(C)C(O)=CC(C)=C2O1	β-tocopherol	Muscadine grape
CC(C)CCCC(C)CCCC(C)CCCC1(C)CCC2=C(C)C(O)=CC(C)=C2O1	β-tocopherol	Common grape
CC(C)CCCC(C)CCCC(C)CCCC1(C)CCC2=C(C)C(O)=CC(C)=C2O1	β-tocopherol	Corn
CC(C)CCCC(C)CCCC(C)CCCC1(C)CCC2=C(C)C(O)=CC(C)=C2O1	β-tocopherol	Ginger
CC(C)CCCC(C)CCCC(C)CCCC1(C)CCC2=C(C)C(O)=CC(C)=C2O1	β-tocopherol	Arctic blackberry
CC(C)CCCC(C)CCCC(C)CCCC1(C)CCC2=C(C)C(O)=CC(C)=C2O1	β-tocopherol	Banana
CC(C)CCCC(C)CCCC(C)CCCC1(C)CCC2=C(C)C(O)=CC(C)=C2O1	β-tocopherol	Bayberry
CC(C)CCCC(C)CCCC(C)CCCC1(C)CCC2=C(C)C(O)=CC(C)=C2O1	β-tocopherol	Elliott's blueberry
CC(C)CCCC(C)CCCC(C)CCCC1(C)CCC2=C(C)C(O)=CC(C)=C2O1	β-tocopherol	Canada blueberry
CC(C)CCCC(C)CCCC(C)CCCC1(C)CCC2=C(C)C(O)=CC(C)=C2O1	β-tocopherol	Bog bilberry
CC(C)CCCC(C)CCCC(C)CCCC1(C)CCC2=C(C)C(O)=CC(C)=C2O1	β-tocopherol	Buffalo currant
CC(C)CCCC(C)CCCC(C)CCCC1(C)CCC2=C(C)C(O)=CC(C)=C2O1	β-tocopherol	Celeriac
CC(C)CCCC(C)CCCC(C)CCCC1(C)CCC2=C(C)C(O)=CC(C)=C2O1	β-tocopherol	Celery stalks
CC(C)CCCC(C)CCCC(C)CCCC1(C)CCC2=C(C)C(O)=CC(C)=C2O1	β-tocopherol	Chinese chives
CC(C)CCCC(C)CCCC(C)CCCC1(C)CCC2=C(C)C(O)=CC(C)=C2O1	β-tocopherol	European cranberry
CC(C)CCCC(C)CCCC(C)CCCC1(C)CCC2=C(C)C(O)=CC(C)=C2O1	β-tocopherol	Deerberry
CC(C)CCCC(C)CCCC(C)CCCC1(C)CCC2=C(C)C(O)=CC(C)=C2O1	β-tocopherol	Ginseng
CC(C)CCCC(C)CCCC(C)CCCC1(C)CCC2=C(C)C(O)=CC(C)=C2O1	β-tocopherol	Cascade huckleberry
CC(C)CCCC(C)CCCC(C)CCCC1(C)CCC2=C(C)C(O)=CC(C)=C2O1	β-tocopherol	Oval-leaf huckleberry
CC(C)CCCC(C)CCCC(C)CCCC1(C)CCC2=C(C)C(O)=CC(C)=C2O1	β-tocopherol	Evergreen huckleberry
CC(C)CCCC(C)CCCC(C)CCCC1(C)CCC2=C(C)C(O)=CC(C)=C2O1	β-tocopherol	Red huckleberry
CC(C)CCCC(C)CCCC(C)CCCC1(C)CCC2=C(C)C(O)=CC(C)=C2O1	β-tocopherol	Longan
CC(C)CCCC(C)CCCC(C)CCCC1(C)CCC2=C(C)C(O)=CC(C)=C2O1	β-tocopherol	Macadamia nut (M. tetraphylla)
CC(C)CCCC(C)CCCC(C)CCCC1(C)CCC2=C(C)C(O)=CC(C)=C2O1	β-tocopherol	Garden onion (var.)
CC(C)CCCC(C)CCCC(C)CCCC1(C)CCC2=C(C)C(O)=CC(C)=C2O1	β-tocopherol	Summer grape
CC(C)CCCC(C)CCCC(C)CCCC1(C)CCC2=C(C)C(O)=CC(C)=C2O1	β-tocopherol	Fox grape
CC(C)CCCC(C)CCCC(C)CCCC1(C)CCC2=C(C)C(O)=CC(C)=C2O1	β-tocopherol	Nectarine
CC(C)CCCC(C)CCCC(C)CCCC1(C)CCC2=C(C)C(O)=CC(C)=C2O1	β-tocopherol	Peach (var.)
CC(C)CCCC(C)CCCC(C)CCCC1(C)CCC2=C(C)C(O)=CC(C)=C2O1	β-tocopherol	Pepper (C. baccatum)
CC(C)CCCC(C)CCCC(C)CCCC1(C)CCC2=C(C)C(O)=CC(C)=C2O1	β-tocopherol	Pepper (C. chinense)
CC(C)CCCC(C)CCCC(C)CCCC1(C)CCC2=C(C)C(O)=CC(C)=C2O1	β-tocopherol	Pepper (Capsicum)
CC(C)CCCC(C)CCCC(C)CCCC1(C)CCC2=C(C)C(O)=CC(C)=C2O1	β-tocopherol	Rambutan
CC(C)CCCC(C)CCCC(C)CCCC1(C)CCC2=C(C)C(O)=CC(C)=C2O1	β-tocopherol	Red rice
CC(C)CCCC(C)CCCC(C)CCCC1(C)CCC2=C(C)C(O)=CC(C)=C2O1	β-tocopherol	Annual wild rice
CC(C)CCCC(C)CCCC(C)CCCC1(C)CCC2=C(C)C(O)=CC(C)=C2O1	β-tocopherol	Swiss chard
CC(C)CCCC(C)CCCC(C)CCCC1(C)CCC2=C(C)C(O)=CC(C)=C2O1	β-tocopherol	Lemon thyme
CC(C)CCCC(C)CCCC(C)CCCC1(C)CCC2=C(C)C(O)=CC(C)=C2O1	β-tocopherol	Tronchuda cabbage
CC(C)CCCC(C)CCCC(C)CCCC1(C)CCC2=C(C)C(O)=CC(C)=C2O1	β-tocopherol	Japanese walnut
CC(C)CCCC(C)CCCC(C)CCCC1(C)CCC2=C(C)C(O)=CC(C)=C2O1	β-tocopherol	Welsh onion
CC(C)CCCC(C)CCCC(C)CCCC1(C)CCC2=C(C)C(O)=CC(C)=C2O1	β-tocopherol	Hard wheat
CC(C)CCCC(C)CCCC(C)CCCC1(C)CCC2=C(C)C(O)=CC(C)=C2O1	β-tocopherol	Shallot
CC(C)CCCC(C)CCCC(C)CCCC1(C)CCC2=C(C)C(O)=CC(C)=C2O1	β-tocopherol	Carrot
CC(C)CCCC(C)CCCC(C)CCCC1(C)CCC2=C(C)C(O)=CC(C)=C2O1	β-tocopherol	Triticale
CC(C)CCCC(C)CCCC(C)CCCC1(C)CCC2=C(C)C(O)=CC(C)=C2O1	β-tocopherol	Black cabbage
CC(C)CCCC(C)CCCC(C)CCCC1(C)CCC2=C(C)C(O)=CC(C)=C2O1	β-tocopherol	Half-highbush blueberry
CC(C)CCCC(C)CCCC(C)CCCC1(C)CCC2=C(C)C(O)=CC(C)=C2O1	β-tocopherol	Celery leaves
CC(C)CCCC(C)CCCC(C)CCCC1(C)CCC2=C(C)C(O)=CC(C)=C2O1	β-tocopherol	Chicory leaves
CC(C)CCCC(C)CCCC(C)CCCC1(C)CCC2=C(C)C(O)=CC(C)=C2O1	β-tocopherol	Komatsuna
CC(C)CCCC(C)CCCC(C)CCCC1(C)CCC2=C(C)C(O)=CC(C)=C2O1	β-tocopherol	Pak choy
CC(C)CCCC(C)CCCC(C)CCCC1(C)CCC2=C(C)C(O)=CC(C)=C2O1	β-tocopherol	Napa cabbage
CC(C)CCCC(C)CCCC(C)CCCC1(C)CCC2=C(C)C(O)=CC(C)=C2O1	β-tocopherol	Chicory roots
CC(C)CCCC(C)CCCC(C)CCCC1(C)CCC2=C(C)C(O)=CC(C)=C2O1	β-tocopherol	Grapefruit/Pummelo hybrid
CC(C)CCCC(C)CCCC(C)CCCC1(C)CCC2=C(C)C(O)=CC(C)=C2O1	β-tocopherol	Grapefruit
CC(C)CCCC(C)CCCC(C)CCCC1(C)CCC2=C(C)C(O)=CC(C)=C2O1	β-tocopherol	Jostaberry
CC(C)CCCC(C)CCCC(C)CCCC1(C)CCC2=C(C)C(O)=CC(C)=C2O1	β-tocopherol	Kai-lan
CC(C)CCCC(C)CCCC(C)CCCC1(C)CCC2=C(C)C(O)=CC(C)=C2O1	β-tocopherol	Italian oregano
CC(C)CCCC(C)CCCC(C)CCCC1(C)CCC2=C(C)C(O)=CC(C)=C2O1	β-tocopherol	Oxheart cabbage
CC(C)CCCC(C)CCCC(C)CCCC1(C)CCC2=C(C)C(O)=CC(C)=C2O1	β-tocopherol	Daikon radish
CC(C)CCCC(C)CCCC(C)CCCC1(C)CCC2=C(C)C(O)=CC(C)=C2O1	β-tocopherol	Black radish
CC(C)CCCC(C)CCCC(C)CCCC1(C)CCC2=C(C)C(O)=CC(C)=C2O1	β-tocopherol	Radish (var.)
CC(C)CCCC(C)CCCC(C)CCCC1(C)CCC2=C(C)C(O)=CC(C)=C2O1	β-tocopherol	Red beetroot
CC(C)CCCC(C)CCCC(C)CCCC1(C)CCC2=C(C)C(O)=CC(C)=C2O1	β-tocopherol	Sweet rowanberry
CC(C)CCCC(C)CCCC(C)CCCC1(C)CCC2=C(C)C(O)=CC(C)=C2O1	β-tocopherol	Pineappple sage
CC(C)CCCC(C)CCCC(C)CCCC1(C)CCC2=C(C)C(O)=CC(C)=C2O1	β-tocopherol	Skunk currant
CC(C)CCCC(C)CCCC(C)CCCC1(C)CCC2=C(C)C(O)=CC(C)=C2O1	β-tocopherol	Breakfast cereal
CC(C)CCCC(C)CCCC(C)CCCC1(C)CCC2=C(C)C(O)=CC(C)=C2O1	β-tocopherol	Pasta
CC(C)CCCC(C)CCCC(C)CCCC1(C)CCC2=C(C)C(O)=CC(C)=C2O1	β-tocopherol	Sourdough
CC(C)CCCC(C)CCCC(C)CCCC1(C)CCC2=C(C)C(O)=CC(C)=C2O1	β-tocopherol	Abalone
CC(C)CCCC(C)CCCC(C)CCCC1(C)CCC2=C(C)C(O)=CC(C)=C2O1	β-tocopherol	Abiyuch
CC(C)CCCC(C)CCCC(C)CCCC1(C)CCC2=C(C)C(O)=CC(C)=C2O1	β-tocopherol	Acerola
CC(C)CCCC(C)CCCC(C)CCCC1(C)CCC2=C(C)C(O)=CC(C)=C2O1	β-tocopherol	Acorn
CC(C)CCCC(C)CCCC(C)CCCC1(C)CCC2=C(C)C(O)=CC(C)=C2O1	β-tocopherol	Winter squash
CC(C)CCCC(C)CCCC(C)CCCC1(C)CCC2=C(C)C(O)=CC(C)=C2O1	β-tocopherol	Agar
CC(C)CCCC(C)CCCC(C)CCCC1(C)CCC2=C(C)C(O)=CC(C)=C2O1	β-tocopherol	Alfalfa
CC(C)CCCC(C)CCCC(C)CCCC1(C)CCC2=C(C)C(O)=CC(C)=C2O1	β-tocopherol	Allspice
CC(C)CCCC(C)CCCC(C)CCCC1(C)CCC2=C(C)C(O)=CC(C)=C2O1	β-tocopherol	Amaranth
CC(C)CCCC(C)CCCC(C)CCCC1(C)CCC2=C(C)C(O)=CC(C)=C2O1	β-tocopherol	Arrowhead
CC(C)CCCC(C)CCCC(C)CCCC1(C)CCC2=C(C)C(O)=CC(C)=C2O1	β-tocopherol	Arrowroot
CC(C)CCCC(C)CCCC(C)CCCC1(C)CCC2=C(C)C(O)=CC(C)=C2O1	β-tocopherol	Asian pear
CC(C)CCCC(C)CCCC(C)CCCC1(C)CCC2=C(C)C(O)=CC(C)=C2O1	β-tocopherol	Atlantic herring
CC(C)CCCC(C)CCCC(C)CCCC1(C)CCC2=C(C)C(O)=CC(C)=C2O1	β-tocopherol	Bamboo shoots
CC(C)CCCC(C)CCCC(C)CCCC1(C)CCC2=C(C)C(O)=CC(C)=C2O1	β-tocopherol	Beech nut
CC(C)CCCC(C)CCCC(C)CCCC1(C)CCC2=C(C)C(O)=CC(C)=C2O1	β-tocopherol	Breadfruit
CC(C)CCCC(C)CCCC(C)CCCC1(C)CCC2=C(C)C(O)=CC(C)=C2O1	β-tocopherol	Breadnut tree seed
CC(C)CCCC(C)CCCC(C)CCCC1(C)CCC2=C(C)C(O)=CC(C)=C2O1	β-tocopherol	Rapini
CC(C)CCCC(C)CCCC(C)CCCC1(C)CCC2=C(C)C(O)=CC(C)=C2O1	β-tocopherol	Burbot
CC(C)CCCC(C)CCCC(C)CCCC1(C)CCC2=C(C)C(O)=CC(C)=C2O1	β-tocopherol	Giant butterbur
CC(C)CCCC(C)CCCC(C)CCCC1(C)CCC2=C(C)C(O)=CC(C)=C2O1	β-tocopherol	American butterfish
CC(C)CCCC(C)CCCC(C)CCCC1(C)CCC2=C(C)C(O)=CC(C)=C2O1	β-tocopherol	Butternut
CC(C)CCCC(C)CCCC(C)CCCC1(C)CCC2=C(C)C(O)=CC(C)=C2O1	β-tocopherol	Butternut squash
CC(C)CCCC(C)CCCC(C)CCCC1(C)CCC2=C(C)C(O)=CC(C)=C2O1	β-tocopherol	Calabash
CC(C)CCCC(C)CCCC(C)CCCC1(C)CCC2=C(C)C(O)=CC(C)=C2O1	β-tocopherol	Cardoon
CC(C)CCCC(C)CCCC(C)CCCC1(C)CCC2=C(C)C(O)=CC(C)=C2O1	β-tocopherol	Natal plum
CC(C)CCCC(C)CCCC(C)CCCC1(C)CCC2=C(C)C(O)=CC(C)=C2O1	β-tocopherol	Carob
CC(C)CCCC(C)CCCC(C)CCCC1(C)CCC2=C(C)C(O)=CC(C)=C2O1	β-tocopherol	Cassava
CC(C)CCCC(C)CCCC(C)CCCC1(C)CCC2=C(C)C(O)=CC(C)=C2O1	β-tocopherol	Chayote
CC(C)CCCC(C)CCCC(C)CCCC1(C)CCC2=C(C)C(O)=CC(C)=C2O1	β-tocopherol	Cherimoya
CC(C)CCCC(C)CCCC(C)CCCC1(C)CCC2=C(C)C(O)=CC(C)=C2O1	β-tocopherol	Chervil
CC(C)CCCC(C)CCCC(C)CCCC1(C)CCC2=C(C)C(O)=CC(C)=C2O1	β-tocopherol	Chia
CC(C)CCCC(C)CCCC(C)CCCC1(C)CCC2=C(C)C(O)=CC(C)=C2O1	β-tocopherol	Chinese broccoli
CC(C)CCCC(C)CCCC(C)CCCC1(C)CCC2=C(C)C(O)=CC(C)=C2O1	β-tocopherol	Chinese chestnut
CC(C)CCCC(C)CCCC(C)CCCC1(C)CCC2=C(C)C(O)=CC(C)=C2O1	β-tocopherol	Chinese water chestnut
CC(C)CCCC(C)CCCC(C)CCCC1(C)CCC2=C(C)C(O)=CC(C)=C2O1	β-tocopherol	Garland chrysanthemum
CC(C)CCCC(C)CCCC(C)CCCC1(C)CCC2=C(C)C(O)=CC(C)=C2O1	β-tocopherol	Coconut
CC(C)CCCC(C)CCCC(C)CCCC1(C)CCC2=C(C)C(O)=CC(C)=C2O1	β-tocopherol	Corn salad
CC(C)CCCC(C)CCCC(C)CCCC1(C)CCC2=C(C)C(O)=CC(C)=C2O1	β-tocopherol	Cottonseed
CC(C)CCCC(C)CCCC(C)CCCC1(C)CCC2=C(C)C(O)=CC(C)=C2O1	β-tocopherol	Catjang pea
CC(C)CCCC(C)CCCC(C)CCCC1(C)CCC2=C(C)C(O)=CC(C)=C2O1	β-tocopherol	Malus (Crab apple)
CC(C)CCCC(C)CCCC(C)CCCC1(C)CCC2=C(C)C(O)=CC(C)=C2O1	β-tocopherol	Squashberry
CC(C)CCCC(C)CCCC(C)CCCC1(C)CCC2=C(C)C(O)=CC(C)=C2O1	β-tocopherol	Devilfish
CC(C)CCCC(C)CCCC(C)CCCC1(C)CCC2=C(C)C(O)=CC(C)=C2O1	β-tocopherol	Dock
CC(C)CCCC(C)CCCC(C)CCCC1(C)CCC2=C(C)C(O)=CC(C)=C2O1	β-tocopherol	Durian
CC(C)CCCC(C)CCCC(C)CCCC1(C)CCC2=C(C)C(O)=CC(C)=C2O1	β-tocopherol	Elderberry
CC(C)CCCC(C)CCCC(C)CCCC1(C)CCC2=C(C)C(O)=CC(C)=C2O1	β-tocopherol	Oregon yampah
CC(C)CCCC(C)CCCC(C)CCCC1(C)CCC2=C(C)C(O)=CC(C)=C2O1	β-tocopherol	European chestnut
CC(C)CCCC(C)CCCC(C)CCCC1(C)CCC2=C(C)C(O)=CC(C)=C2O1	β-tocopherol	Fireweed
CC(C)CCCC(C)CCCC(C)CCCC1(C)CCC2=C(C)C(O)=CC(C)=C2O1	β-tocopherol	Ginkgo nuts
CC(C)CCCC(C)CCCC(C)CCCC1(C)CCC2=C(C)C(O)=CC(C)=C2O1	β-tocopherol	Grape
CC(C)CCCC(C)CCCC(C)CCCC1(C)CCC2=C(C)C(O)=CC(C)=C2O1	β-tocopherol	Groundcherry
CC(C)CCCC(C)CCCC(C)CCCC1(C)CCC2=C(C)C(O)=CC(C)=C2O1	β-tocopherol	Hazelnut
CC(C)CCCC(C)CCCC(C)CCCC1(C)CCC2=C(C)C(O)=CC(C)=C2O1	β-tocopherol	Hickory nut
CC(C)CCCC(C)CCCC(C)CCCC1(C)CCC2=C(C)C(O)=CC(C)=C2O1	β-tocopherol	Horseradish tree
CC(C)CCCC(C)CCCC(C)CCCC1(C)CCC2=C(C)C(O)=CC(C)=C2O1	β-tocopherol	Alaska blueberry
CC(C)CCCC(C)CCCC(C)CCCC1(C)CCC2=C(C)C(O)=CC(C)=C2O1	β-tocopherol	Hyacinth bean
CC(C)CCCC(C)CCCC(C)CCCC1(C)CCC2=C(C)C(O)=CC(C)=C2O1	β-tocopherol	Irish moss
CC(C)CCCC(C)CCCC(C)CCCC1(C)CCC2=C(C)C(O)=CC(C)=C2O1	β-tocopherol	Jackfruit
CC(C)CCCC(C)CCCC(C)CCCC1(C)CCC2=C(C)C(O)=CC(C)=C2O1	β-tocopherol	Japanese chestnut
CC(C)CCCC(C)CCCC(C)CCCC1(C)CCC2=C(C)C(O)=CC(C)=C2O1	β-tocopherol	Java plum
CC(C)CCCC(C)CCCC(C)CCCC1(C)CCC2=C(C)C(O)=CC(C)=C2O1	β-tocopherol	Jerusalem artichoke
CC(C)CCCC(C)CCCC(C)CCCC1(C)CCC2=C(C)C(O)=CC(C)=C2O1	β-tocopherol	Jujube
CC(C)CCCC(C)CCCC(C)CCCC1(C)CCC2=C(C)C(O)=CC(C)=C2O1	β-tocopherol	Jute
CC(C)CCCC(C)CCCC(C)CCCC1(C)CCC2=C(C)C(O)=CC(C)=C2O1	β-tocopherol	Kale
CC(C)CCCC(C)CCCC(C)CCCC1(C)CCC2=C(C)C(O)=CC(C)=C2O1	β-tocopherol	Kelp
CC(C)CCCC(C)CCCC(C)CCCC1(C)CCC2=C(C)C(O)=CC(C)=C2O1	β-tocopherol	Kumquat
CC(C)CCCC(C)CCCC(C)CCCC1(C)CCC2=C(C)C(O)=CC(C)=C2O1	β-tocopherol	Lambsquarters
CC(C)CCCC(C)CCCC(C)CCCC1(C)CCC2=C(C)C(O)=CC(C)=C2O1	β-tocopherol	Wild leek
CC(C)CCCC(C)CCCC(C)CCCC1(C)CCC2=C(C)C(O)=CC(C)=C2O1	β-tocopherol	Loganberry
CC(C)CCCC(C)CCCC(C)CCCC1(C)CCC2=C(C)C(O)=CC(C)=C2O1	β-tocopherol	Lotus
CC(C)CCCC(C)CCCC(C)CCCC1(C)CCC2=C(C)C(O)=CC(C)=C2O1	β-tocopherol	Sacred lotus
CC(C)CCCC(C)CCCC(C)CCCC1(C)CCC2=C(C)C(O)=CC(C)=C2O1	β-tocopherol	White lupine
CC(C)CCCC(C)CCCC(C)CCCC1(C)CCC2=C(C)C(O)=CC(C)=C2O1	β-tocopherol	Malabar spinach
CC(C)CCCC(C)CCCC(C)CCCC1(C)CCC2=C(C)C(O)=CC(C)=C2O1	β-tocopherol	Mammee apple
CC(C)CCCC(C)CCCC(C)CCCC1(C)CCC2=C(C)C(O)=CC(C)=C2O1	β-tocopherol	Purple mangosteen
CC(C)CCCC(C)CCCC(C)CCCC1(C)CCC2=C(C)C(O)=CC(C)=C2O1	β-tocopherol	Alpine sweetvetch
CC(C)CCCC(C)CCCC(C)CCCC1(C)CCC2=C(C)C(O)=CC(C)=C2O1	β-tocopherol	Moth bean
CC(C)CCCC(C)CCCC(C)CCCC1(C)CCC2=C(C)C(O)=CC(C)=C2O1	β-tocopherol	Mountain yam
CC(C)CCCC(C)CCCC(C)CCCC1(C)CCC2=C(C)C(O)=CC(C)=C2O1	β-tocopherol	White mustard
CC(C)CCCC(C)CCCC(C)CCCC1(C)CCC2=C(C)C(O)=CC(C)=C2O1	β-tocopherol	Mustard spinach
CC(C)CCCC(C)CCCC(C)CCCC1(C)CCC2=C(C)C(O)=CC(C)=C2O1	β-tocopherol	New Zealand spinach
CC(C)CCCC(C)CCCC(C)CCCC1(C)CCC2=C(C)C(O)=CC(C)=C2O1	β-tocopherol	Nopal
CC(C)CCCC(C)CCCC(C)CCCC1(C)CCC2=C(C)C(O)=CC(C)=C2O1	β-tocopherol	Ohelo berry
CC(C)CCCC(C)CCCC(C)CCCC1(C)CCC2=C(C)C(O)=CC(C)=C2O1	β-tocopherol	Okra
CC(C)CCCC(C)CCCC(C)CCCC1(C)CCC2=C(C)C(O)=CC(C)=C2O1	β-tocopherol	Pepper (C. frutescens)
CC(C)CCCC(C)CCCC(C)CCCC1(C)CCC2=C(C)C(O)=CC(C)=C2O1	β-tocopherol	Common persimmon
CC(C)CCCC(C)CCCC(C)CCCC1(C)CCC2=C(C)C(O)=CC(C)=C2O1	β-tocopherol	Pili nut
CC(C)CCCC(C)CCCC(C)CCCC1(C)CCC2=C(C)C(O)=CC(C)=C2O1	β-tocopherol	Colorado pinyon
CC(C)CCCC(C)CCCC(C)CCCC1(C)CCC2=C(C)C(O)=CC(C)=C2O1	β-tocopherol	Pitanga
CC(C)CCCC(C)CCCC(C)CCCC1(C)CCC2=C(C)C(O)=CC(C)=C2O1	β-tocopherol	Plains prickly pear
CC(C)CCCC(C)CCCC(C)CCCC1(C)CCC2=C(C)C(O)=CC(C)=C2O1	β-tocopherol	French plantain
CC(C)CCCC(C)CCCC(C)CCCC1(C)CCC2=C(C)C(O)=CC(C)=C2O1	β-tocopherol	American pokeweed
CC(C)CCCC(C)CCCC(C)CCCC1(C)CCC2=C(C)C(O)=CC(C)=C2O1	β-tocopherol	Prairie turnip
CC(C)CCCC(C)CCCC(C)CCCC1(C)CCC2=C(C)C(O)=CC(C)=C2O1	β-tocopherol	Prickly pear
CC(C)CCCC(C)CCCC(C)CCCC1(C)CCC2=C(C)C(O)=CC(C)=C2O1	β-tocopherol	Quinoa
CC(C)CCCC(C)CCCC(C)CCCC1(C)CCC2=C(C)C(O)=CC(C)=C2O1	β-tocopherol	Malabar plum
CC(C)CCCC(C)CCCC(C)CCCC1(C)CCC2=C(C)C(O)=CC(C)=C2O1	β-tocopherol	Rose hip
CC(C)CCCC(C)CCCC(C)CCCC1(C)CCC2=C(C)C(O)=CC(C)=C2O1	β-tocopherol	Roselle
CC(C)CCCC(C)CCCC(C)CCCC1(C)CCC2=C(C)C(O)=CC(C)=C2O1	β-tocopherol	Salmonberry
CC(C)CCCC(C)CCCC(C)CCCC1(C)CCC2=C(C)C(O)=CC(C)=C2O1	β-tocopherol	Common salsify
CC(C)CCCC(C)CCCC(C)CCCC1(C)CCC2=C(C)C(O)=CC(C)=C2O1	β-tocopherol	Sapodilla
CC(C)CCCC(C)CCCC(C)CCCC1(C)CCC2=C(C)C(O)=CC(C)=C2O1	β-tocopherol	Mamey sapote
CC(C)CCCC(C)CCCC(C)CCCC1(C)CCC2=C(C)C(O)=CC(C)=C2O1	β-tocopherol	Sesbania flower
CC(C)CCCC(C)CCCC(C)CCCC1(C)CCC2=C(C)C(O)=CC(C)=C2O1	β-tocopherol	Hedge mustard
CC(C)CCCC(C)CCCC(C)CCCC1(C)CCC2=C(C)C(O)=CC(C)=C2O1	β-tocopherol	Soursop
CC(C)CCCC(C)CCCC(C)CCCC1(C)CCC2=C(C)C(O)=CC(C)=C2O1	β-tocopherol	Spelt
CC(C)CCCC(C)CCCC(C)CCCC1(C)CCC2=C(C)C(O)=CC(C)=C2O1	β-tocopherol	Spirulina
CC(C)CCCC(C)CCCC(C)CCCC1(C)CCC2=C(C)C(O)=CC(C)=C2O1	β-tocopherol	Strawberry guava
CC(C)CCCC(C)CCCC(C)CCCC1(C)CCC2=C(C)C(O)=CC(C)=C2O1	β-tocopherol	Sugar apple
CC(C)CCCC(C)CCCC(C)CCCC1(C)CCC2=C(C)C(O)=CC(C)=C2O1	β-tocopherol	Taro
CC(C)CCCC(C)CCCC(C)CCCC1(C)CCC2=C(C)C(O)=CC(C)=C2O1	β-tocopherol	Teff
CC(C)CCCC(C)CCCC(C)CCCC1(C)CCC2=C(C)C(O)=CC(C)=C2O1	β-tocopherol	Mexican groundcherry
CC(C)CCCC(C)CCCC(C)CCCC1(C)CCC2=C(C)C(O)=CC(C)=C2O1	β-tocopherol	Towel gourd
CC(C)CCCC(C)CCCC(C)CCCC1(C)CCC2=C(C)C(O)=CC(C)=C2O1	β-tocopherol	Wasabi
CC(C)CCCC(C)CCCC(C)CCCC1(C)CCC2=C(C)C(O)=CC(C)=C2O1	β-tocopherol	Wax gourd
CC(C)CCCC(C)CCCC(C)CCCC1(C)CCC2=C(C)C(O)=CC(C)=C2O1	β-tocopherol	Wild rice
CC(C)CCCC(C)CCCC(C)CCCC1(C)CCC2=C(C)C(O)=CC(C)=C2O1	β-tocopherol	Tea leaf willow
CC(C)CCCC(C)CCCC(C)CCCC1(C)CCC2=C(C)C(O)=CC(C)=C2O1	β-tocopherol	Winged bean
CC(C)CCCC(C)CCCC(C)CCCC1(C)CCC2=C(C)C(O)=CC(C)=C2O1	β-tocopherol	Yam
CC(C)CCCC(C)CCCC(C)CCCC1(C)CCC2=C(C)C(O)=CC(C)=C2O1	β-tocopherol	Jicama
CC(C)CCCC(C)CCCC(C)CCCC1(C)CCC2=C(C)C(O)=CC(C)=C2O1	β-tocopherol	Yautia
CC(C)CCCC(C)CCCC(C)CCCC1(C)CCC2=C(C)C(O)=CC(C)=C2O1	β-tocopherol	Black-eyed pea
CC(C)CCCC(C)CCCC(C)CCCC1(C)CCC2=C(C)C(O)=CC(C)=C2O1	β-tocopherol	Macadamia nut
CC(C)CCCC(C)CCCC(C)CCCC1(C)CCC2=C(C)C(O)=CC(C)=C2O1	β-tocopherol	Alaska wild rhubarb
CC(C)CCCC(C)CCCC(C)CCCC1(C)CCC2=C(C)C(O)=CC(C)=C2O1	β-tocopherol	Oriental wheat
CC(C)CCCC(C)CCCC(C)CCCC1(C)CCC2=C(C)C(O)=CC(C)=C2O1	β-tocopherol	Yardlong bean
CC(C)CCCC(C)CCCC(C)CCCC1(C)CCC2=C(C)C(O)=CC(C)=C2O1	β-tocopherol	Boysenberry
CC(C)CCCC(C)CCCC(C)CCCC1(C)CCC2=C(C)C(O)=CC(C)=C2O1	β-tocopherol	Persian lime
CC(C)CCCC(C)CCCC(C)CCCC1(C)CCC2=C(C)C(O)=CC(C)=C2O1	β-tocopherol	Feijoa
CC(C)CCCC(C)CCCC(C)CCCC1(C)CCC2=C(C)C(O)=CC(C)=C2O1	β-tocopherol	Rowal
CC(C)CCCC(C)CCCC(C)CCCC1(C)CCC2=C(C)C(O)=CC(C)=C2O1	β-tocopherol	Jew's ear
CC(C)CCCC(C)CCCC(C)CCCC1(C)CCC2=C(C)C(O)=CC(C)=C2O1	β-tocopherol	Common mushroom
CC(C)CCCC(C)CCCC(C)CCCC1(C)CCC2=C(C)C(O)=CC(C)=C2O1	β-tocopherol	Shiitake
CC(C)CCCC(C)CCCC(C)CCCC1(C)CCC2=C(C)C(O)=CC(C)=C2O1	β-tocopherol	Purple laver
CC(C)CCCC(C)CCCC(C)CCCC1(C)CCC2=C(C)C(O)=CC(C)=C2O1	β-tocopherol	Wakame
CC(C)CCCC(C)CCCC(C)CCCC1(C)CCC2=C(C)C(O)=CC(C)=C2O1	β-tocopherol	Enokitake
CC(C)CCCC(C)CCCC(C)CCCC1(C)CCC2=C(C)C(O)=CC(C)=C2O1	β-tocopherol	Epazote
CC(C)CCCC(C)CCCC(C)CCCC1(C)CCC2=C(C)C(O)=CC(C)=C2O1	β-tocopherol	Oyster mushroom
CC(C)CCCC(C)CCCC(C)CCCC1(C)CCC2=C(C)C(O)=CC(C)=C2O1	β-tocopherol	Cloud ear fungus
CC(C)CCCC(C)CCCC(C)CCCC1(C)CCC2=C(C)C(O)=CC(C)=C2O1	β-tocopherol	Maitake
CC(C)CCCC(C)CCCC(C)CCCC1(C)CCC2=C(C)C(O)=CC(C)=C2O1	β-tocopherol	Ostrich fern
CC(C)CCCC(C)CCCC(C)CCCC1(C)CCC2=C(C)C(O)=CC(C)=C2O1	β-tocopherol	Sourdock
CC(C)CCCC(C)CCCC(C)CCCC1(C)CCC2=C(C)C(O)=CC(C)=C2O1	β-tocopherol	Tinda
CC(C)CCCC(C)CCCC(C)CCCC1(C)CCC2=C(C)C(O)=CC(C)=C2O1	β-tocopherol	Wheat
CC(C)CCCC(C)CCCC(C)CCCC1(C)CCC2=C(C)C(O)=CC(C)=C2O1	β-tocopherol	Common chokecherry
CC(C)CCCC(C)CCCC(C)CCCC1(C)CCC2=C(C)C(O)=CC(C)=C2O1	β-tocopherol	Agave
CC(C)CCCC(C)CCCC(C)CCCC1(C)CCC2=C(C)C(O)=CC(C)=C2O1	β-tocopherol	Narrowleaf cattail
CC(C)CCCC(C)CCCC(C)CCCC1(C)CCC2=C(C)C(O)=CC(C)=C2O1	β-tocopherol	Chanterelle
CC(C)CCCC(C)CCCC(C)CCCC1(C)CCC2=C(C)C(O)=CC(C)=C2O1	β-tocopherol	Cinnamon
CC(C)CCCC(C)CCCC(C)CCCC1(C)CCC2=C(C)C(O)=CC(C)=C2O1	β-tocopherol	Oil palm
CC(C)CCCC(C)CCCC(C)CCCC1(C)CCC2=C(C)C(O)=CC(C)=C2O1	β-tocopherol	Sago palm
CC(C)CCCC(C)CCCC(C)CCCC1(C)CCC2=C(C)C(O)=CC(C)=C2O1	β-tocopherol	Persimmon
CC(C)CCCC(C)CCCC(C)CCCC1(C)CCC2=C(C)C(O)=CC(C)=C2O1	β-tocopherol	Black salsify
CC(C)CCCC(C)CCCC(C)CCCC1(C)CCC2=C(C)C(O)=CC(C)=C2O1	β-tocopherol	Red algae
CC(C)CCCC(C)CCCC(C)CCCC1(C)CCC2=C(C)C(O)=CC(C)=C2O1	β-tocopherol	Kombu
CC(C)CCCC(C)CCCC(C)CCCC1(C)CCC2=C(C)C(O)=CC(C)=C2O1	β-tocopherol	Thistle
CC(C)CCCC(C)CCCC(C)CCCC1(C)CCC2=C(C)C(O)=CC(C)=C2O1	β-tocopherol	Walnut
CC(C)CCCC(C)CCCC(C)CCCC1(C)CCC2=C(C)C(O)=CC(C)=C2O1	β-tocopherol	Conch
CC(C)CCCC(C)CCCC(C)CCCC1(C)CCC2=C(C)C(O)=CC(C)=C2O1	β-tocopherol	Bean
CC(C)CCCC(C)CCCC(C)CCCC1(C)CCC2=C(C)C(O)=CC(C)=C2O1	β-tocopherol	Horned melon
CC(C)CCCC(C)CCCC(C)CCCC1(C)CCC2=C(C)C(O)=CC(C)=C2O1	β-tocopherol	Canola
CC(C)CCCC(C)CCCC(C)CCCC1(C)CCC2=C(C)C(O)=CC(C)=C2O1	β-tocopherol	Babassu palm
CC(C)CCCC(C)CCCC(C)CCCC1(C)CCC2=C(C)C(O)=CC(C)=C2O1	β-tocopherol	Cupuaçu
CC(C)CCCC(C)CCCC(C)CCCC1(C)CCC2=C(C)C(O)=CC(C)=C2O1	β-tocopherol	Shea tree
CC(C)CCCC(C)CCCC(C)CCCC1(C)CCC2=C(C)C(O)=CC(C)=C2O1	β-tocopherol	Oil-seed Camellia
CC(C)CCCC(C)CCCC(C)CCCC1(C)CCC2=C(C)C(O)=CC(C)=C2O1	β-tocopherol	Ucuhuba
CC(C)CCCC(C)CCCC(C)CCCC1(C)CCC2=C(C)C(O)=CC(C)=C2O1	β-tocopherol	Nance
CC(C)CCCC(C)CCCC(C)CCCC1(C)CCC2=C(C)C(O)=CC(C)=C2O1	β-tocopherol	Naranjilla
CC(C)CCCC(C)CCCC(C)CCCC1(C)CCC2=C(C)C(O)=CC(C)=C2O1	β-tocopherol	Tree fern
CC(C)CCCC(C)CCCC(C)CCCC1(C)CCC2=C(C)C(O)=CC(C)=C2O1	β-tocopherol	Greenthread tea
CC(C)CCCC(C)CCCC(C)CCCC1(C)CCC2=C(C)C(O)=CC(C)=C2O1	β-tocopherol	Yellow pond-lily
CC(C)CCCC(C)CCCC(C)CCCC1(C)CCC2=C(C)C(O)=CC(C)=C2O1	β-tocopherol	Pepper (C. pubescens)
CC(C)CCCC(C)CCCC(C)CCCC1(C)CCC2=C(C)C(O)=CC(C)=C2O1	β-tocopherol	Soft-necked garlic
CC(C)CCCC(C)CCCC(C)CCCC1(C)CCC2=C(C)C(O)=CC(C)=C2O1	β-tocopherol	Cabbage
CC(C)CCCC(C)CCCC(C)CCCC1(C)CCC2=C(C)C(O)=CC(C)=C2O1	β-tocopherol	Chinese bayberry
CC(C)CCCC(C)CCCC(C)CCCC1(C)CCC2=C(C)C(O)=CC(C)=C2O1	β-tocopherol	Sunburst squash (pattypan squash)
CC(C)CCCC(C)CCCC(C)CCCC1(C)CCC2=C(C)C(O)=CC(C)=C2O1	β-tocopherol	Green zucchini
CC(C)CCCC(C)CCCC(C)CCCC1(C)CCC2=C(C)C(O)=CC(C)=C2O1	β-tocopherol	Yellow zucchini
CC(C)CCCC(C)CCCC(C)CCCC1(C)CCC2=C(C)C(O)=CC(C)=C2O1	β-tocopherol	Green bell pepper
CC(C)CCCC(C)CCCC(C)CCCC1(C)CCC2=C(C)C(O)=CC(C)=C2O1	β-tocopherol	Yellow bell pepper
CC(C)CCCC(C)CCCC(C)CCCC1(C)CCC2=C(C)C(O)=CC(C)=C2O1	β-tocopherol	Orange bell pepper
CC(C)CCCC(C)CCCC(C)CCCC1(C)CCC2=C(C)C(O)=CC(C)=C2O1	β-tocopherol	Red bell pepper
CC(C)CCCC(C)CCCC(C)CCCC1(C)CCC2=C(C)C(O)=CC(C)=C2O1	β-tocopherol	Italian sweet red pepper
CC(C)CCCC(C)CCCC(C)CCCC1(C)CCC2=C(C)C(O)=CC(C)=C2O1	β-tocopherol	Yellow wax bean
CC(C)CCCC(C)CCCC(C)CCCC1(C)CCC2=C(C)C(O)=CC(C)=C2O1	β-tocopherol	Green bean
CC(C)CCCC(C)CCCC(C)CCCC1(C)CCC2=C(C)C(O)=CC(C)=C2O1	β-tocopherol	Saskatoon berry
CC(C)CCCC(C)CCCC(C)CCCC1(C)CCC2=C(C)C(O)=CC(C)=C2O1	β-tocopherol	Nanking cherry
CC(C)CCCC(C)CCCC(C)CCCC1(C)CCC2=C(C)C(O)=CC(C)=C2O1	β-tocopherol	Japanese pumpkin
CC(C)CCCC(C)CCCC(C)CCCC1(C)CCC2=C(C)C(O)=CC(C)=C2O1	β-tocopherol	White cabbage
CC(C)CCCC(C)CCCC(C)CCCC1(C)CCC2=C(C)C(O)=CC(C)=C2O1	β-tocopherol	Romaine lettuce
CC(C)CCCC(C)CCCC(C)CCCC1(C)CCC2=C(C)C(O)=CC(C)=C2O1	β-tocopherol	Black tea
CC(C)CCCC(C)CCCC(C)CCCC1(C)CCC2=C(C)C(O)=CC(C)=C2O1	β-tocopherol	Green tea
CC(C)CCCC(C)CCCC(C)CCCC1(C)CCC2=C(C)C(O)=CC(C)=C2O1	β-tocopherol	Red tea
CC(C)CCCC(C)CCCC(C)CCCC1(C)CCC2=C(C)C(O)=CC(C)=C2O1	β-tocopherol	Red onion
CC(C)CCCC(C)CCCC(C)CCCC1(C)CCC2=C(C)C(O)=CC(C)=C2O1	β-tocopherol	Green onion
CC(C)CCCC(C)CCCC(C)CCCC1(C)CCC2=C(C)C(O)=CC(C)=C2O1	β-tocopherol	Herbal tea
COC1=CC=C(CC(O)C(O)=O)C=C1	2-Hydroxy-4'-methoxyphloretic acid	Rye
COC1=CC=C(CC(O)C(O)=O)C=C1	2-Hydroxy-4'-methoxyphloretic acid	Breakfast cereal
CCCCCC(O)\C=C\C1C(O)CC(=O)C1CCCCCCC(O)=O	Prostaglandin E-1	Garden onion
CCCCCC(O)\C=C\C1C(O)CC(=O)C1CCCCCCC(O)=O	Prostaglandin E-1	Soft-necked garlic
CCC(=O)OC(CC1=CC=CC=C1)(C(C)CNC)C1=CC=CC=C1	Norpropoxyphene	Bison
CCC(=O)OC(CC1=CC=CC=C1)(C(C)CNC)C1=CC=CC=C1	Norpropoxyphene	Wild boar
CCC(=O)OC(CC1=CC=CC=C1)(C(C)CNC)C1=CC=CC=C1	Norpropoxyphene	Buffalo
CCC(=O)OC(CC1=CC=CC=C1)(C(C)CNC)C1=CC=CC=C1	Norpropoxyphene	Chicken
CCC(=O)OC(CC1=CC=CC=C1)(C(C)CNC)C1=CC=CC=C1	Norpropoxyphene	Mule deer
CCC(=O)OC(CC1=CC=CC=C1)(C(C)CNC)C1=CC=CC=C1	Norpropoxyphene	Mallard duck
CCC(=O)OC(CC1=CC=CC=C1)(C(C)CNC)C1=CC=CC=C1	Norpropoxyphene	Elk
CCC(=O)OC(CC1=CC=CC=C1)(C(C)CNC)C1=CC=CC=C1	Norpropoxyphene	Emu
CCC(=O)OC(CC1=CC=CC=C1)(C(C)CNC)C1=CC=CC=C1	Norpropoxyphene	Greylag goose
CCC(=O)OC(CC1=CC=CC=C1)(C(C)CNC)C1=CC=CC=C1	Norpropoxyphene	Guinea hen
CCC(=O)OC(CC1=CC=CC=C1)(C(C)CNC)C1=CC=CC=C1	Norpropoxyphene	Horse
CCC(=O)OC(CC1=CC=CC=C1)(C(C)CNC)C1=CC=CC=C1	Norpropoxyphene	Ostrich
CCC(=O)OC(CC1=CC=CC=C1)(C(C)CNC)C1=CC=CC=C1	Norpropoxyphene	Velvet duck
CCC(=O)OC(CC1=CC=CC=C1)(C(C)CNC)C1=CC=CC=C1	Norpropoxyphene	Pheasant
CCC(=O)OC(CC1=CC=CC=C1)(C(C)CNC)C1=CC=CC=C1	Norpropoxyphene	European rabbit
CCC(=O)OC(CC1=CC=CC=C1)(C(C)CNC)C1=CC=CC=C1	Norpropoxyphene	Sheep (Mutton, Lamb)
CCC(=O)OC(CC1=CC=CC=C1)(C(C)CNC)C1=CC=CC=C1	Norpropoxyphene	Squab
CCC(=O)OC(CC1=CC=CC=C1)(C(C)CNC)C1=CC=CC=C1	Norpropoxyphene	Turkey
CCC(=O)OC(CC1=CC=CC=C1)(C(C)CNC)C1=CC=CC=C1	Norpropoxyphene	Cattle (Beef, Veal)
CCC(=O)OC(CC1=CC=CC=C1)(C(C)CNC)C1=CC=CC=C1	Norpropoxyphene	Deer
CCC(=O)OC(CC1=CC=CC=C1)(C(C)CNC)C1=CC=CC=C1	Norpropoxyphene	Rabbit
CCC(=O)OC(CC1=CC=CC=C1)(C(C)CNC)C1=CC=CC=C1	Norpropoxyphene	Domestic goat
CCC(=O)OC(CC1=CC=CC=C1)(C(C)CNC)C1=CC=CC=C1	Norpropoxyphene	Beefalo
CCC(=O)OC(CC1=CC=CC=C1)(C(C)CNC)C1=CC=CC=C1	Norpropoxyphene	Domestic pig
CCC(=O)OC(CC1=CC=CC=C1)(C(C)CNC)C1=CC=CC=C1	Norpropoxyphene	Quail
CCC(=O)OC(CC1=CC=CC=C1)(C(C)CNC)C1=CC=CC=C1	Norpropoxyphene	Anatidae
CCC(=O)OC(CC1=CC=CC=C1)(C(C)CNC)C1=CC=CC=C1	Norpropoxyphene	Mountain hare
CCC(=O)OC(CC1=CC=CC=C1)(C(C)CNC)C1=CC=CC=C1	Norpropoxyphene	Rock ptarmigan
CCC(=O)OC(CC1=CC=CC=C1)(C(C)CNC)C1=CC=CC=C1	Norpropoxyphene	Columbidae (Dove, Pigeon)
COC1=CC=C(C=C1)C1OC2=CC(O)=CC(O)=C2C(=O)C1O	Aromadendrin 4'-methyl ether	Sour cherry
COC1=CC=C(C=C1)C1OC2=CC(O)=CC(O)=C2C(=O)C1O	Aromadendrin 4'-methyl ether	European plum
COC1=CC=C(C=C1)C1OC2=CC(O)=CC(O)=C2C(=O)C1O	Aromadendrin 4'-methyl ether	Almond
CCCCC\C=C/C\C=C/CCCCCCCCCCCC1=CC(O)=CC(O)=C1	5-(12,15-Heneicosadienyl)-1,3-benzenediol	Oat
CCCCC\C=C/C\C=C/CCCCCCCCCCCC1=CC(O)=CC(O)=C1	5-(12,15-Heneicosadienyl)-1,3-benzenediol	Common buckwheat
CCCCC\C=C/C\C=C/CCCCCCCCCCCC1=CC(O)=CC(O)=C1	5-(12,15-Heneicosadienyl)-1,3-benzenediol	Tartary buckwheat
CCCCC\C=C/C\C=C/CCCCCCCCCCCC1=CC(O)=CC(O)=C1	5-(12,15-Heneicosadienyl)-1,3-benzenediol	Soy bean
CCCCC\C=C/C\C=C/CCCCCCCCCCCC1=CC(O)=CC(O)=C1	5-(12,15-Heneicosadienyl)-1,3-benzenediol	Barley
CCCCC\C=C/C\C=C/CCCCCCCCCCCC1=CC(O)=CC(O)=C1	5-(12,15-Heneicosadienyl)-1,3-benzenediol	Rice
CCCCC\C=C/C\C=C/CCCCCCCCCCCC1=CC(O)=CC(O)=C1	5-(12,15-Heneicosadienyl)-1,3-benzenediol	Millet
CCCCC\C=C/C\C=C/CCCCCCCCCCCC1=CC(O)=CC(O)=C1	5-(12,15-Heneicosadienyl)-1,3-benzenediol	Rye
CCCCC\C=C/C\C=C/CCCCCCCCCCCC1=CC(O)=CC(O)=C1	5-(12,15-Heneicosadienyl)-1,3-benzenediol	Sorghum
CCCCC\C=C/C\C=C/CCCCCCCCCCCC1=CC(O)=CC(O)=C1	5-(12,15-Heneicosadienyl)-1,3-benzenediol	Common wheat
CCCCC\C=C/C\C=C/CCCCCCCCCCCC1=CC(O)=CC(O)=C1	5-(12,15-Heneicosadienyl)-1,3-benzenediol	Corn
CCCCC\C=C/C\C=C/CCCCCCCCCCCC1=CC(O)=CC(O)=C1	5-(12,15-Heneicosadienyl)-1,3-benzenediol	Red rice
CCCCC\C=C/C\C=C/CCCCCCCCCCCC1=CC(O)=CC(O)=C1	5-(12,15-Heneicosadienyl)-1,3-benzenediol	Annual wild rice
CCCCC\C=C/C\C=C/CCCCCCCCCCCC1=CC(O)=CC(O)=C1	5-(12,15-Heneicosadienyl)-1,3-benzenediol	Hard wheat
CCCCC\C=C/C\C=C/CCCCCCCCCCCC1=CC(O)=CC(O)=C1	5-(12,15-Heneicosadienyl)-1,3-benzenediol	Triticale
CCCCC\C=C/C\C=C/CCCCCCCCCCCC1=CC(O)=CC(O)=C1	5-(12,15-Heneicosadienyl)-1,3-benzenediol	Breakfast cereal
CCCCC\C=C/C\C=C/CCCCCCCCCCCC1=CC(O)=CC(O)=C1	5-(12,15-Heneicosadienyl)-1,3-benzenediol	Amaranth
CCCCC\C=C/C\C=C/CCCCCCCCCCCC1=CC(O)=CC(O)=C1	5-(12,15-Heneicosadienyl)-1,3-benzenediol	Quinoa
CCCCC\C=C/C\C=C/CCCCCCCCCCCC1=CC(O)=CC(O)=C1	5-(12,15-Heneicosadienyl)-1,3-benzenediol	Spelt
CCCCC\C=C/C\C=C/CCCCCCCCCCCC1=CC(O)=CC(O)=C1	5-(12,15-Heneicosadienyl)-1,3-benzenediol	Teff
CCCCC\C=C/C\C=C/CCCCCCCCCCCC1=CC(O)=CC(O)=C1	5-(12,15-Heneicosadienyl)-1,3-benzenediol	Wild rice
CCCCC\C=C/C\C=C/CCCCCCCCCCCC1=CC(O)=CC(O)=C1	5-(12,15-Heneicosadienyl)-1,3-benzenediol	Oriental wheat
CCCCC\C=C/C\C=C/CCCCCCCCCCCC1=CC(O)=CC(O)=C1	5-(12,15-Heneicosadienyl)-1,3-benzenediol	Wheat
CCCCC\C=C/C\C=C/CCCCCCCCCCCC1=CC(O)=CC(O)=C1	5-(12,15-Heneicosadienyl)-1,3-benzenediol	Bulgur
CCCCC\C=C/C\C=C/CCCCCCCCCCCC1=CC(O)=CC(O)=C1	5-(12,15-Heneicosadienyl)-1,3-benzenediol	Flour
CCCCC\C=C\C\C=C\CCCCCCCCCC1=CC(O)=CC(O)=C1	5-(10,13-Nonadecadienyl)-1,3-benzenediol	Oat
CCCCC\C=C\C\C=C\CCCCCCCCCC1=CC(O)=CC(O)=C1	5-(10,13-Nonadecadienyl)-1,3-benzenediol	Common buckwheat
CCCCC\C=C\C\C=C\CCCCCCCCCC1=CC(O)=CC(O)=C1	5-(10,13-Nonadecadienyl)-1,3-benzenediol	Tartary buckwheat
CCCCC\C=C\C\C=C\CCCCCCCCCC1=CC(O)=CC(O)=C1	5-(10,13-Nonadecadienyl)-1,3-benzenediol	Soy bean
CCCCC\C=C\C\C=C\CCCCCCCCCC1=CC(O)=CC(O)=C1	5-(10,13-Nonadecadienyl)-1,3-benzenediol	Barley
CCCCC\C=C\C\C=C\CCCCCCCCCC1=CC(O)=CC(O)=C1	5-(10,13-Nonadecadienyl)-1,3-benzenediol	Rice
CCCCC\C=C\C\C=C\CCCCCCCCCC1=CC(O)=CC(O)=C1	5-(10,13-Nonadecadienyl)-1,3-benzenediol	Millet
CCCCC\C=C\C\C=C\CCCCCCCCCC1=CC(O)=CC(O)=C1	5-(10,13-Nonadecadienyl)-1,3-benzenediol	Rye
CCCCC\C=C\C\C=C\CCCCCCCCCC1=CC(O)=CC(O)=C1	5-(10,13-Nonadecadienyl)-1,3-benzenediol	Sorghum
CCCCC\C=C\C\C=C\CCCCCCCCCC1=CC(O)=CC(O)=C1	5-(10,13-Nonadecadienyl)-1,3-benzenediol	Common wheat
CCCCC\C=C\C\C=C\CCCCCCCCCC1=CC(O)=CC(O)=C1	5-(10,13-Nonadecadienyl)-1,3-benzenediol	Corn
CCCCC\C=C\C\C=C\CCCCCCCCCC1=CC(O)=CC(O)=C1	5-(10,13-Nonadecadienyl)-1,3-benzenediol	Red rice
CCCCC\C=C\C\C=C\CCCCCCCCCC1=CC(O)=CC(O)=C1	5-(10,13-Nonadecadienyl)-1,3-benzenediol	Annual wild rice
CCCCC\C=C\C\C=C\CCCCCCCCCC1=CC(O)=CC(O)=C1	5-(10,13-Nonadecadienyl)-1,3-benzenediol	Hard wheat
CCCCC\C=C\C\C=C\CCCCCCCCCC1=CC(O)=CC(O)=C1	5-(10,13-Nonadecadienyl)-1,3-benzenediol	Triticale
CCCCC\C=C\C\C=C\CCCCCCCCCC1=CC(O)=CC(O)=C1	5-(10,13-Nonadecadienyl)-1,3-benzenediol	Breakfast cereal
CCCCC\C=C\C\C=C\CCCCCCCCCC1=CC(O)=CC(O)=C1	5-(10,13-Nonadecadienyl)-1,3-benzenediol	Amaranth
CCCCC\C=C\C\C=C\CCCCCCCCCC1=CC(O)=CC(O)=C1	5-(10,13-Nonadecadienyl)-1,3-benzenediol	Quinoa
CCCCC\C=C\C\C=C\CCCCCCCCCC1=CC(O)=CC(O)=C1	5-(10,13-Nonadecadienyl)-1,3-benzenediol	Spelt
CCCCC\C=C\C\C=C\CCCCCCCCCC1=CC(O)=CC(O)=C1	5-(10,13-Nonadecadienyl)-1,3-benzenediol	Teff
CCCCC\C=C\C\C=C\CCCCCCCCCC1=CC(O)=CC(O)=C1	5-(10,13-Nonadecadienyl)-1,3-benzenediol	Wild rice
CCCCC\C=C\C\C=C\CCCCCCCCCC1=CC(O)=CC(O)=C1	5-(10,13-Nonadecadienyl)-1,3-benzenediol	Oriental wheat
CCCCC\C=C\C\C=C\CCCCCCCCCC1=CC(O)=CC(O)=C1	5-(10,13-Nonadecadienyl)-1,3-benzenediol	Wheat
CCCCC\C=C\C\C=C\CCCCCCCCCC1=CC(O)=CC(O)=C1	5-(10,13-Nonadecadienyl)-1,3-benzenediol	Bulgur
CCCCC\C=C\C\C=C\CCCCCCCCCC1=CC(O)=CC(O)=C1	5-(10,13-Nonadecadienyl)-1,3-benzenediol	Flour
CC(=C)C1(O)CCC(C)=CC1	p-Mentha-1,8-dien-4-ol	Caraway
CC(=C)C1(O)CCC(C)=CC1	p-Mentha-1,8-dien-4-ol	Spearmint
CC(=C)C1(O)CCC(C)=CC1	p-Mentha-1,8-dien-4-ol	Pepper (Spice)
CC(=C)C1(O)CCC(C)=CC1	p-Mentha-1,8-dien-4-ol	Blackcurrant
COC1=C(OC)C=C2C(OCC3OC4=C(C=C5C=COC5=C4)C(=O)C23O)=C1	12alpha-Hydroxyerosone	Jicama
N[C@@H](CC1=CC=C(OC2=C(O)C=CC(CC(N)C(O)=O)=C2)C=C1)C(O)=O	Isodityrosine	Potato
CC(CC(O)C=C(C)C)C1=CC=C(C)C=C1	Bisacumol	Turmeric
CCCCCC(O)C(O)\C=C\C(O)CCCCCCCC(O)=O	(9S,10E,12S,13S)-9,12,13-Trihydroxy-10-octadecenoic acid	Breakfast cereal
O=C1CC(OC2=CC=CC=C12)C1=CC=CC=C1	Flavonoids	Wild celery
O=C1CC(OC2=CC=CC=C12)C1=CC=CC=C1	Flavonoids	Turmeric
O=C1CC(OC2=CC=CC=C12)C1=CC=CC=C1	Flavonoids	Common buckwheat
O=C1CC(OC2=CC=CC=C12)C1=CC=CC=C1	Flavonoids	Fig
O=C1CC(OC2=CC=CC=C12)C1=CC=CC=C1	Flavonoids	Flaxseed
O=C1CC(OC2=CC=CC=C12)C1=CC=CC=C1	Flavonoids	Sweet basil
O=C1CC(OC2=CC=CC=C12)C1=CC=CC=C1	Flavonoids	Passion fruit
O=C1CC(OC2=CC=CC=C12)C1=CC=CC=C1	Flavonoids	Parsley
O=C1CC(OC2=CC=CC=C12)C1=CC=CC=C1	Flavonoids	Purslane
O=C1CC(OC2=CC=CC=C12)C1=CC=CC=C1	Flavonoids	Pomegranate
O=C1CC(OC2=CC=CC=C12)C1=CC=CC=C1	Flavonoids	Blackcurrant
O=C1CC(OC2=CC=CC=C12)C1=CC=CC=C1	Flavonoids	Common grape
O=C1CC(OC2=CC=CC=C12)C1=CC=CC=C1	Flavonoids	Ginkgo nuts
O=C1CC(OC2=CC=CC=C12)C1=CC=CC=C1	Flavonoids	Okra
O=C1CC(OC2=CC=CC=C12)C1=CC=CC=C1	Flavonoids	Rose hip
CCCC\C=C\CCO	3-Octen-1-ol	Potato
CC12CCC3C(CC=C4CC(O)CCC34C)C1CCC2=O	Dehydroepiandrosterone	Angelica
CC12CCC3C(CC=C4CC(O)CCC34C)C1CCC2=O	Dehydroepiandrosterone	Savoy cabbage
CC12CCC3C(CC=C4CC(O)CCC34C)C1CCC2=O	Dehydroepiandrosterone	Silver linden
CC12CCC3C(CC=C4CC(O)CCC34C)C1CCC2=O	Dehydroepiandrosterone	Kiwi
CC12CCC3C(CC=C4CC(O)CCC34C)C1CCC2=O	Dehydroepiandrosterone	Allium
CC12CCC3C(CC=C4CC(O)CCC34C)C1CCC2=O	Dehydroepiandrosterone	Garden onion
CC12CCC3C(CC=C4CC(O)CCC34C)C1CCC2=O	Dehydroepiandrosterone	Leek
CC12CCC3C(CC=C4CC(O)CCC34C)C1CCC2=O	Dehydroepiandrosterone	Garlic
CC12CCC3C(CC=C4CC(O)CCC34C)C1CCC2=O	Dehydroepiandrosterone	Chives
CC12CCC3C(CC=C4CC(O)CCC34C)C1CCC2=O	Dehydroepiandrosterone	Lemon verbena
CC12CCC3C(CC=C4CC(O)CCC34C)C1CCC2=O	Dehydroepiandrosterone	Cashew nut
CC12CCC3C(CC=C4CC(O)CCC34C)C1CCC2=O	Dehydroepiandrosterone	Pineapple
CC12CCC3C(CC=C4CC(O)CCC34C)C1CCC2=O	Dehydroepiandrosterone	Dill
CC12CCC3C(CC=C4CC(O)CCC34C)C1CCC2=O	Dehydroepiandrosterone	Custard apple
CC12CCC3C(CC=C4CC(O)CCC34C)C1CCC2=O	Dehydroepiandrosterone	Wild celery
CC12CCC3C(CC=C4CC(O)CCC34C)C1CCC2=O	Dehydroepiandrosterone	Peanut
CC12CCC3C(CC=C4CC(O)CCC34C)C1CCC2=O	Dehydroepiandrosterone	Burdock
CC12CCC3C(CC=C4CC(O)CCC34C)C1CCC2=O	Dehydroepiandrosterone	Horseradish
CC12CCC3C(CC=C4CC(O)CCC34C)C1CCC2=O	Dehydroepiandrosterone	Tarragon
CC12CCC3C(CC=C4CC(O)CCC34C)C1CCC2=O	Dehydroepiandrosterone	Mugwort
CC12CCC3C(CC=C4CC(O)CCC34C)C1CCC2=O	Dehydroepiandrosterone	Asparagus
CC12CCC3C(CC=C4CC(O)CCC34C)C1CCC2=O	Dehydroepiandrosterone	Oat
CC12CCC3C(CC=C4CC(O)CCC34C)C1CCC2=O	Dehydroepiandrosterone	Star fruit
CC12CCC3C(CC=C4CC(O)CCC34C)C1CCC2=O	Dehydroepiandrosterone	Brazil nut
CC12CCC3C(CC=C4CC(O)CCC34C)C1CCC2=O	Dehydroepiandrosterone	Common beet
CC12CCC3C(CC=C4CC(O)CCC34C)C1CCC2=O	Dehydroepiandrosterone	Borage
CC12CCC3C(CC=C4CC(O)CCC34C)C1CCC2=O	Dehydroepiandrosterone	Chinese mustard
CC12CCC3C(CC=C4CC(O)CCC34C)C1CCC2=O	Dehydroepiandrosterone	Swede
CC12CCC3C(CC=C4CC(O)CCC34C)C1CCC2=O	Dehydroepiandrosterone	Rape
CC12CCC3C(CC=C4CC(O)CCC34C)C1CCC2=O	Dehydroepiandrosterone	Common cabbage
CC12CCC3C(CC=C4CC(O)CCC34C)C1CCC2=O	Dehydroepiandrosterone	Cauliflower
CC12CCC3C(CC=C4CC(O)CCC34C)C1CCC2=O	Dehydroepiandrosterone	Brussel sprouts
CC12CCC3C(CC=C4CC(O)CCC34C)C1CCC2=O	Dehydroepiandrosterone	Kohlrabi
CC12CCC3C(CC=C4CC(O)CCC34C)C1CCC2=O	Dehydroepiandrosterone	Broccoli
CC12CCC3C(CC=C4CC(O)CCC34C)C1CCC2=O	Dehydroepiandrosterone	Chinese cabbage
CC12CCC3C(CC=C4CC(O)CCC34C)C1CCC2=O	Dehydroepiandrosterone	Turnip
CC12CCC3C(CC=C4CC(O)CCC34C)C1CCC2=O	Dehydroepiandrosterone	Pigeon pea
CC12CCC3C(CC=C4CC(O)CCC34C)C1CCC2=O	Dehydroepiandrosterone	Capers
CC12CCC3C(CC=C4CC(O)CCC34C)C1CCC2=O	Dehydroepiandrosterone	Pepper
CC12CCC3C(CC=C4CC(O)CCC34C)C1CCC2=O	Dehydroepiandrosterone	Papaya
CC12CCC3C(CC=C4CC(O)CCC34C)C1CCC2=O	Dehydroepiandrosterone	Safflower
CC12CCC3C(CC=C4CC(O)CCC34C)C1CCC2=O	Dehydroepiandrosterone	Caraway
CC12CCC3C(CC=C4CC(O)CCC34C)C1CCC2=O	Dehydroepiandrosterone	Pecan nut
CC12CCC3C(CC=C4CC(O)CCC34C)C1CCC2=O	Dehydroepiandrosterone	Chestnut
CC12CCC3C(CC=C4CC(O)CCC34C)C1CCC2=O	Dehydroepiandrosterone	Roman camomile
CC12CCC3C(CC=C4CC(O)CCC34C)C1CCC2=O	Dehydroepiandrosterone	Chickpea
CC12CCC3C(CC=C4CC(O)CCC34C)C1CCC2=O	Dehydroepiandrosterone	Endive
CC12CCC3C(CC=C4CC(O)CCC34C)C1CCC2=O	Dehydroepiandrosterone	Chicory
CC12CCC3C(CC=C4CC(O)CCC34C)C1CCC2=O	Dehydroepiandrosterone	Chinese cinnamon
CC12CCC3C(CC=C4CC(O)CCC34C)C1CCC2=O	Dehydroepiandrosterone	Ceylon cinnamon
CC12CCC3C(CC=C4CC(O)CCC34C)C1CCC2=O	Dehydroepiandrosterone	Watermelon
CC12CCC3C(CC=C4CC(O)CCC34C)C1CCC2=O	Dehydroepiandrosterone	Lime
CC12CCC3C(CC=C4CC(O)CCC34C)C1CCC2=O	Dehydroepiandrosterone	Lemon
CC12CCC3C(CC=C4CC(O)CCC34C)C1CCC2=O	Dehydroepiandrosterone	Pummelo
CC12CCC3C(CC=C4CC(O)CCC34C)C1CCC2=O	Dehydroepiandrosterone	Mandarin orange (Clementine, Tangerine)
CC12CCC3C(CC=C4CC(O)CCC34C)C1CCC2=O	Dehydroepiandrosterone	Sweet orange
CC12CCC3C(CC=C4CC(O)CCC34C)C1CCC2=O	Dehydroepiandrosterone	Coriander
CC12CCC3C(CC=C4CC(O)CCC34C)C1CCC2=O	Dehydroepiandrosterone	Common hazelnut
CC12CCC3C(CC=C4CC(O)CCC34C)C1CCC2=O	Dehydroepiandrosterone	Saffron
CC12CCC3C(CC=C4CC(O)CCC34C)C1CCC2=O	Dehydroepiandrosterone	Muskmelon
CC12CCC3C(CC=C4CC(O)CCC34C)C1CCC2=O	Dehydroepiandrosterone	Cucumber
CC12CCC3C(CC=C4CC(O)CCC34C)C1CCC2=O	Dehydroepiandrosterone	Cucurbita
CC12CCC3C(CC=C4CC(O)CCC34C)C1CCC2=O	Dehydroepiandrosterone	Cumin
CC12CCC3C(CC=C4CC(O)CCC34C)C1CCC2=O	Dehydroepiandrosterone	Turmeric
CC12CCC3C(CC=C4CC(O)CCC34C)C1CCC2=O	Dehydroepiandrosterone	Quince
CC12CCC3C(CC=C4CC(O)CCC34C)C1CCC2=O	Dehydroepiandrosterone	Lemon grass
CC12CCC3C(CC=C4CC(O)CCC34C)C1CCC2=O	Dehydroepiandrosterone	Globe artichoke
CC12CCC3C(CC=C4CC(O)CCC34C)C1CCC2=O	Dehydroepiandrosterone	Wild carrot
CC12CCC3C(CC=C4CC(O)CCC34C)C1CCC2=O	Dehydroepiandrosterone	Japanese persimmon
CC12CCC3C(CC=C4CC(O)CCC34C)C1CCC2=O	Dehydroepiandrosterone	Cardamom
CC12CCC3C(CC=C4CC(O)CCC34C)C1CCC2=O	Dehydroepiandrosterone	Black crowberry
CC12CCC3C(CC=C4CC(O)CCC34C)C1CCC2=O	Dehydroepiandrosterone	Loquat
CC12CCC3C(CC=C4CC(O)CCC34C)C1CCC2=O	Dehydroepiandrosterone	Rocket salad (ssp.)
CC12CCC3C(CC=C4CC(O)CCC34C)C1CCC2=O	Dehydroepiandrosterone	Wax apple
CC12CCC3C(CC=C4CC(O)CCC34C)C1CCC2=O	Dehydroepiandrosterone	Common buckwheat
CC12CCC3C(CC=C4CC(O)CCC34C)C1CCC2=O	Dehydroepiandrosterone	Tartary buckwheat
CC12CCC3C(CC=C4CC(O)CCC34C)C1CCC2=O	Dehydroepiandrosterone	Fig
CC12CCC3C(CC=C4CC(O)CCC34C)C1CCC2=O	Dehydroepiandrosterone	Fennel
CC12CCC3C(CC=C4CC(O)CCC34C)C1CCC2=O	Dehydroepiandrosterone	Strawberry
CC12CCC3C(CC=C4CC(O)CCC34C)C1CCC2=O	Dehydroepiandrosterone	Black huckleberry
CC12CCC3C(CC=C4CC(O)CCC34C)C1CCC2=O	Dehydroepiandrosterone	Soy bean
CC12CCC3C(CC=C4CC(O)CCC34C)C1CCC2=O	Dehydroepiandrosterone	Sunflower
CC12CCC3C(CC=C4CC(O)CCC34C)C1CCC2=O	Dehydroepiandrosterone	Sea-buckthornberry
CC12CCC3C(CC=C4CC(O)CCC34C)C1CCC2=O	Dehydroepiandrosterone	Barley
CC12CCC3C(CC=C4CC(O)CCC34C)C1CCC2=O	Dehydroepiandrosterone	Hyssop
CC12CCC3C(CC=C4CC(O)CCC34C)C1CCC2=O	Dehydroepiandrosterone	Star anise
CC12CCC3C(CC=C4CC(O)CCC34C)C1CCC2=O	Dehydroepiandrosterone	Swamp cabbage
CC12CCC3C(CC=C4CC(O)CCC34C)C1CCC2=O	Dehydroepiandrosterone	Sweet potato
CC12CCC3C(CC=C4CC(O)CCC34C)C1CCC2=O	Dehydroepiandrosterone	Black walnut
CC12CCC3C(CC=C4CC(O)CCC34C)C1CCC2=O	Dehydroepiandrosterone	Common walnut
CC12CCC3C(CC=C4CC(O)CCC34C)C1CCC2=O	Dehydroepiandrosterone	Lettuce
CC12CCC3C(CC=C4CC(O)CCC34C)C1CCC2=O	Dehydroepiandrosterone	Grass pea
CC12CCC3C(CC=C4CC(O)CCC34C)C1CCC2=O	Dehydroepiandrosterone	Sweet bay
CC12CCC3C(CC=C4CC(O)CCC34C)C1CCC2=O	Dehydroepiandrosterone	Lentils
CC12CCC3C(CC=C4CC(O)CCC34C)C1CCC2=O	Dehydroepiandrosterone	Garden cress
CC12CCC3C(CC=C4CC(O)CCC34C)C1CCC2=O	Dehydroepiandrosterone	Lovage
CC12CCC3C(CC=C4CC(O)CCC34C)C1CCC2=O	Dehydroepiandrosterone	Flaxseed
CC12CCC3C(CC=C4CC(O)CCC34C)C1CCC2=O	Dehydroepiandrosterone	Mexican oregano
CC12CCC3C(CC=C4CC(O)CCC34C)C1CCC2=O	Dehydroepiandrosterone	Lichee
CC12CCC3C(CC=C4CC(O)CCC34C)C1CCC2=O	Dehydroepiandrosterone	Lupine
CC12CCC3C(CC=C4CC(O)CCC34C)C1CCC2=O	Dehydroepiandrosterone	Apple
CC12CCC3C(CC=C4CC(O)CCC34C)C1CCC2=O	Dehydroepiandrosterone	Mango
CC12CCC3C(CC=C4CC(O)CCC34C)C1CCC2=O	Dehydroepiandrosterone	German camomile
CC12CCC3C(CC=C4CC(O)CCC34C)C1CCC2=O	Dehydroepiandrosterone	Lemon balm
CC12CCC3C(CC=C4CC(O)CCC34C)C1CCC2=O	Dehydroepiandrosterone	Mentha
CC12CCC3C(CC=C4CC(O)CCC34C)C1CCC2=O	Dehydroepiandrosterone	Orange mint
CC12CCC3C(CC=C4CC(O)CCC34C)C1CCC2=O	Dehydroepiandrosterone	Cornmint
CC12CCC3C(CC=C4CC(O)CCC34C)C1CCC2=O	Dehydroepiandrosterone	Spearmint
CC12CCC3C(CC=C4CC(O)CCC34C)C1CCC2=O	Dehydroepiandrosterone	Peppermint
CC12CCC3C(CC=C4CC(O)CCC34C)C1CCC2=O	Dehydroepiandrosterone	Medlar
CC12CCC3C(CC=C4CC(O)CCC34C)C1CCC2=O	Dehydroepiandrosterone	Bitter gourd
CC12CCC3C(CC=C4CC(O)CCC34C)C1CCC2=O	Dehydroepiandrosterone	Mulberry
CC12CCC3C(CC=C4CC(O)CCC34C)C1CCC2=O	Dehydroepiandrosterone	Black mulberry
CC12CCC3C(CC=C4CC(O)CCC34C)C1CCC2=O	Dehydroepiandrosterone	Nutmeg
CC12CCC3C(CC=C4CC(O)CCC34C)C1CCC2=O	Dehydroepiandrosterone	Sweet basil
CC12CCC3C(CC=C4CC(O)CCC34C)C1CCC2=O	Dehydroepiandrosterone	Evening primrose
CC12CCC3C(CC=C4CC(O)CCC34C)C1CCC2=O	Dehydroepiandrosterone	Olive
CC12CCC3C(CC=C4CC(O)CCC34C)C1CCC2=O	Dehydroepiandrosterone	Sweet marjoram
CC12CCC3C(CC=C4CC(O)CCC34C)C1CCC2=O	Dehydroepiandrosterone	Pot marjoram
CC12CCC3C(CC=C4CC(O)CCC34C)C1CCC2=O	Dehydroepiandrosterone	Common oregano
CC12CCC3C(CC=C4CC(O)CCC34C)C1CCC2=O	Dehydroepiandrosterone	Rice
CC12CCC3C(CC=C4CC(O)CCC34C)C1CCC2=O	Dehydroepiandrosterone	Millet
CC12CCC3C(CC=C4CC(O)CCC34C)C1CCC2=O	Dehydroepiandrosterone	Poppy
CC12CCC3C(CC=C4CC(O)CCC34C)C1CCC2=O	Dehydroepiandrosterone	Passion fruit
CC12CCC3C(CC=C4CC(O)CCC34C)C1CCC2=O	Dehydroepiandrosterone	Parsnip
CC12CCC3C(CC=C4CC(O)CCC34C)C1CCC2=O	Dehydroepiandrosterone	Avocado
CC12CCC3C(CC=C4CC(O)CCC34C)C1CCC2=O	Dehydroepiandrosterone	Parsley
CC12CCC3C(CC=C4CC(O)CCC34C)C1CCC2=O	Dehydroepiandrosterone	Scarlet bean
CC12CCC3C(CC=C4CC(O)CCC34C)C1CCC2=O	Dehydroepiandrosterone	Lima bean
CC12CCC3C(CC=C4CC(O)CCC34C)C1CCC2=O	Dehydroepiandrosterone	Common bean
CC12CCC3C(CC=C4CC(O)CCC34C)C1CCC2=O	Dehydroepiandrosterone	Date
CC12CCC3C(CC=C4CC(O)CCC34C)C1CCC2=O	Dehydroepiandrosterone	Black chokeberry
CC12CCC3C(CC=C4CC(O)CCC34C)C1CCC2=O	Dehydroepiandrosterone	Anise
CC12CCC3C(CC=C4CC(O)CCC34C)C1CCC2=O	Dehydroepiandrosterone	Pine nut
CC12CCC3C(CC=C4CC(O)CCC34C)C1CCC2=O	Dehydroepiandrosterone	Pepper (Spice)
CC12CCC3C(CC=C4CC(O)CCC34C)C1CCC2=O	Dehydroepiandrosterone	Pistachio
CC12CCC3C(CC=C4CC(O)CCC34C)C1CCC2=O	Dehydroepiandrosterone	Common pea
CC12CCC3C(CC=C4CC(O)CCC34C)C1CCC2=O	Dehydroepiandrosterone	Purslane
CC12CCC3C(CC=C4CC(O)CCC34C)C1CCC2=O	Dehydroepiandrosterone	Prunus (Cherry, Plum)
CC12CCC3C(CC=C4CC(O)CCC34C)C1CCC2=O	Dehydroepiandrosterone	Apricot
CC12CCC3C(CC=C4CC(O)CCC34C)C1CCC2=O	Dehydroepiandrosterone	Sweet cherry
CC12CCC3C(CC=C4CC(O)CCC34C)C1CCC2=O	Dehydroepiandrosterone	Sour cherry
CC12CCC3C(CC=C4CC(O)CCC34C)C1CCC2=O	Dehydroepiandrosterone	European plum
CC12CCC3C(CC=C4CC(O)CCC34C)C1CCC2=O	Dehydroepiandrosterone	Almond
CC12CCC3C(CC=C4CC(O)CCC34C)C1CCC2=O	Dehydroepiandrosterone	Peach
CC12CCC3C(CC=C4CC(O)CCC34C)C1CCC2=O	Dehydroepiandrosterone	Guava
CC12CCC3C(CC=C4CC(O)CCC34C)C1CCC2=O	Dehydroepiandrosterone	Pomegranate
CC12CCC3C(CC=C4CC(O)CCC34C)C1CCC2=O	Dehydroepiandrosterone	Pear
CC12CCC3C(CC=C4CC(O)CCC34C)C1CCC2=O	Dehydroepiandrosterone	Radish
CC12CCC3C(CC=C4CC(O)CCC34C)C1CCC2=O	Dehydroepiandrosterone	Garden rhubarb
CC12CCC3C(CC=C4CC(O)CCC34C)C1CCC2=O	Dehydroepiandrosterone	Blackcurrant
CC12CCC3C(CC=C4CC(O)CCC34C)C1CCC2=O	Dehydroepiandrosterone	Redcurrant
CC12CCC3C(CC=C4CC(O)CCC34C)C1CCC2=O	Dehydroepiandrosterone	Gooseberry
CC12CCC3C(CC=C4CC(O)CCC34C)C1CCC2=O	Dehydroepiandrosterone	Watercress
CC12CCC3C(CC=C4CC(O)CCC34C)C1CCC2=O	Dehydroepiandrosterone	Rosemary
CC12CCC3C(CC=C4CC(O)CCC34C)C1CCC2=O	Dehydroepiandrosterone	Cloudberry
CC12CCC3C(CC=C4CC(O)CCC34C)C1CCC2=O	Dehydroepiandrosterone	Red raspberry
CC12CCC3C(CC=C4CC(O)CCC34C)C1CCC2=O	Dehydroepiandrosterone	Black raspberry
CC12CCC3C(CC=C4CC(O)CCC34C)C1CCC2=O	Dehydroepiandrosterone	Sorrel
CC12CCC3C(CC=C4CC(O)CCC34C)C1CCC2=O	Dehydroepiandrosterone	Common sage
CC12CCC3C(CC=C4CC(O)CCC34C)C1CCC2=O	Dehydroepiandrosterone	Black elderberry
CC12CCC3C(CC=C4CC(O)CCC34C)C1CCC2=O	Dehydroepiandrosterone	Summer savory
CC12CCC3C(CC=C4CC(O)CCC34C)C1CCC2=O	Dehydroepiandrosterone	Winter savory
CC12CCC3C(CC=C4CC(O)CCC34C)C1CCC2=O	Dehydroepiandrosterone	Rye
CC12CCC3C(CC=C4CC(O)CCC34C)C1CCC2=O	Dehydroepiandrosterone	Sesame
CC12CCC3C(CC=C4CC(O)CCC34C)C1CCC2=O	Dehydroepiandrosterone	Garden tomato
CC12CCC3C(CC=C4CC(O)CCC34C)C1CCC2=O	Dehydroepiandrosterone	Cherry tomato
CC12CCC3C(CC=C4CC(O)CCC34C)C1CCC2=O	Dehydroepiandrosterone	Garden tomato (var.)
CC12CCC3C(CC=C4CC(O)CCC34C)C1CCC2=O	Dehydroepiandrosterone	Eggplant
CC12CCC3C(CC=C4CC(O)CCC34C)C1CCC2=O	Dehydroepiandrosterone	Potato
CC12CCC3C(CC=C4CC(O)CCC34C)C1CCC2=O	Dehydroepiandrosterone	Rowanberry
CC12CCC3C(CC=C4CC(O)CCC34C)C1CCC2=O	Dehydroepiandrosterone	Sorghum
CC12CCC3C(CC=C4CC(O)CCC34C)C1CCC2=O	Dehydroepiandrosterone	Spinach
CC12CCC3C(CC=C4CC(O)CCC34C)C1CCC2=O	Dehydroepiandrosterone	Cloves
CC12CCC3C(CC=C4CC(O)CCC34C)C1CCC2=O	Dehydroepiandrosterone	Tamarind
CC12CCC3C(CC=C4CC(O)CCC34C)C1CCC2=O	Dehydroepiandrosterone	Dandelion
CC12CCC3C(CC=C4CC(O)CCC34C)C1CCC2=O	Dehydroepiandrosterone	Cocoa bean
CC12CCC3C(CC=C4CC(O)CCC34C)C1CCC2=O	Dehydroepiandrosterone	Common thyme
CC12CCC3C(CC=C4CC(O)CCC34C)C1CCC2=O	Dehydroepiandrosterone	Linden
CC12CCC3C(CC=C4CC(O)CCC34C)C1CCC2=O	Dehydroepiandrosterone	Small-leaf linden
CC12CCC3C(CC=C4CC(O)CCC34C)C1CCC2=O	Dehydroepiandrosterone	Fenugreek
CC12CCC3C(CC=C4CC(O)CCC34C)C1CCC2=O	Dehydroepiandrosterone	Common wheat
CC12CCC3C(CC=C4CC(O)CCC34C)C1CCC2=O	Dehydroepiandrosterone	Vaccinium (Blueberry, Cranberry, Huckleberry)
CC12CCC3C(CC=C4CC(O)CCC34C)C1CCC2=O	Dehydroepiandrosterone	Lowbush blueberry
CC12CCC3C(CC=C4CC(O)CCC34C)C1CCC2=O	Dehydroepiandrosterone	Sparkleberry
CC12CCC3C(CC=C4CC(O)CCC34C)C1CCC2=O	Dehydroepiandrosterone	Highbush blueberry
CC12CCC3C(CC=C4CC(O)CCC34C)C1CCC2=O	Dehydroepiandrosterone	American cranberry
CC12CCC3C(CC=C4CC(O)CCC34C)C1CCC2=O	Dehydroepiandrosterone	Bilberry
CC12CCC3C(CC=C4CC(O)CCC34C)C1CCC2=O	Dehydroepiandrosterone	Lingonberry
CC12CCC3C(CC=C4CC(O)CCC34C)C1CCC2=O	Dehydroepiandrosterone	Vanilla
CC12CCC3C(CC=C4CC(O)CCC34C)C1CCC2=O	Dehydroepiandrosterone	Common verbena
CC12CCC3C(CC=C4CC(O)CCC34C)C1CCC2=O	Dehydroepiandrosterone	Broad bean
CC12CCC3C(CC=C4CC(O)CCC34C)C1CCC2=O	Dehydroepiandrosterone	Adzuki bean
CC12CCC3C(CC=C4CC(O)CCC34C)C1CCC2=O	Dehydroepiandrosterone	Gram bean
CC12CCC3C(CC=C4CC(O)CCC34C)C1CCC2=O	Dehydroepiandrosterone	Mung bean
CC12CCC3C(CC=C4CC(O)CCC34C)C1CCC2=O	Dehydroepiandrosterone	Climbing bean
CC12CCC3C(CC=C4CC(O)CCC34C)C1CCC2=O	Dehydroepiandrosterone	Cowpea
CC12CCC3C(CC=C4CC(O)CCC34C)C1CCC2=O	Dehydroepiandrosterone	Muscadine grape
CC12CCC3C(CC=C4CC(O)CCC34C)C1CCC2=O	Dehydroepiandrosterone	Common grape
CC12CCC3C(CC=C4CC(O)CCC34C)C1CCC2=O	Dehydroepiandrosterone	Corn
CC12CCC3C(CC=C4CC(O)CCC34C)C1CCC2=O	Dehydroepiandrosterone	Ginger
CC12CCC3C(CC=C4CC(O)CCC34C)C1CCC2=O	Dehydroepiandrosterone	Arctic blackberry
CC12CCC3C(CC=C4CC(O)CCC34C)C1CCC2=O	Dehydroepiandrosterone	Banana
CC12CCC3C(CC=C4CC(O)CCC34C)C1CCC2=O	Dehydroepiandrosterone	Bayberry
CC12CCC3C(CC=C4CC(O)CCC34C)C1CCC2=O	Dehydroepiandrosterone	Elliott's blueberry
CC12CCC3C(CC=C4CC(O)CCC34C)C1CCC2=O	Dehydroepiandrosterone	Canada blueberry
CC12CCC3C(CC=C4CC(O)CCC34C)C1CCC2=O	Dehydroepiandrosterone	Bog bilberry
CC12CCC3C(CC=C4CC(O)CCC34C)C1CCC2=O	Dehydroepiandrosterone	Buffalo currant
CC12CCC3C(CC=C4CC(O)CCC34C)C1CCC2=O	Dehydroepiandrosterone	Celeriac
CC12CCC3C(CC=C4CC(O)CCC34C)C1CCC2=O	Dehydroepiandrosterone	Celery stalks
CC12CCC3C(CC=C4CC(O)CCC34C)C1CCC2=O	Dehydroepiandrosterone	Chinese chives
CC12CCC3C(CC=C4CC(O)CCC34C)C1CCC2=O	Dehydroepiandrosterone	European cranberry
CC12CCC3C(CC=C4CC(O)CCC34C)C1CCC2=O	Dehydroepiandrosterone	Deerberry
CC12CCC3C(CC=C4CC(O)CCC34C)C1CCC2=O	Dehydroepiandrosterone	Ginseng
CC12CCC3C(CC=C4CC(O)CCC34C)C1CCC2=O	Dehydroepiandrosterone	Cascade huckleberry
CC12CCC3C(CC=C4CC(O)CCC34C)C1CCC2=O	Dehydroepiandrosterone	Oval-leaf huckleberry
CC12CCC3C(CC=C4CC(O)CCC34C)C1CCC2=O	Dehydroepiandrosterone	Evergreen huckleberry
CC12CCC3C(CC=C4CC(O)CCC34C)C1CCC2=O	Dehydroepiandrosterone	Red huckleberry
CC12CCC3C(CC=C4CC(O)CCC34C)C1CCC2=O	Dehydroepiandrosterone	Longan
CC12CCC3C(CC=C4CC(O)CCC34C)C1CCC2=O	Dehydroepiandrosterone	Macadamia nut (M. tetraphylla)
CC12CCC3C(CC=C4CC(O)CCC34C)C1CCC2=O	Dehydroepiandrosterone	Garden onion (var.)
CC12CCC3C(CC=C4CC(O)CCC34C)C1CCC2=O	Dehydroepiandrosterone	Summer grape
CC12CCC3C(CC=C4CC(O)CCC34C)C1CCC2=O	Dehydroepiandrosterone	Fox grape
CC12CCC3C(CC=C4CC(O)CCC34C)C1CCC2=O	Dehydroepiandrosterone	Nectarine
CC12CCC3C(CC=C4CC(O)CCC34C)C1CCC2=O	Dehydroepiandrosterone	Peach (var.)
CC12CCC3C(CC=C4CC(O)CCC34C)C1CCC2=O	Dehydroepiandrosterone	Pepper (C. baccatum)
CC12CCC3C(CC=C4CC(O)CCC34C)C1CCC2=O	Dehydroepiandrosterone	Pepper (C. chinense)
CC12CCC3C(CC=C4CC(O)CCC34C)C1CCC2=O	Dehydroepiandrosterone	Pepper (Capsicum)
CC12CCC3C(CC=C4CC(O)CCC34C)C1CCC2=O	Dehydroepiandrosterone	Rambutan
CC12CCC3C(CC=C4CC(O)CCC34C)C1CCC2=O	Dehydroepiandrosterone	Red rice
CC12CCC3C(CC=C4CC(O)CCC34C)C1CCC2=O	Dehydroepiandrosterone	Annual wild rice
CC12CCC3C(CC=C4CC(O)CCC34C)C1CCC2=O	Dehydroepiandrosterone	Swiss chard
CC12CCC3C(CC=C4CC(O)CCC34C)C1CCC2=O	Dehydroepiandrosterone	Lemon thyme
CC12CCC3C(CC=C4CC(O)CCC34C)C1CCC2=O	Dehydroepiandrosterone	Tronchuda cabbage
CC12CCC3C(CC=C4CC(O)CCC34C)C1CCC2=O	Dehydroepiandrosterone	Japanese walnut
CC12CCC3C(CC=C4CC(O)CCC34C)C1CCC2=O	Dehydroepiandrosterone	Welsh onion
CC12CCC3C(CC=C4CC(O)CCC34C)C1CCC2=O	Dehydroepiandrosterone	Hard wheat
CC12CCC3C(CC=C4CC(O)CCC34C)C1CCC2=O	Dehydroepiandrosterone	Shallot
CC12CCC3C(CC=C4CC(O)CCC34C)C1CCC2=O	Dehydroepiandrosterone	Carrot
CC12CCC3C(CC=C4CC(O)CCC34C)C1CCC2=O	Dehydroepiandrosterone	Triticale
CC12CCC3C(CC=C4CC(O)CCC34C)C1CCC2=O	Dehydroepiandrosterone	Black cabbage
CC12CCC3C(CC=C4CC(O)CCC34C)C1CCC2=O	Dehydroepiandrosterone	Half-highbush blueberry
CC12CCC3C(CC=C4CC(O)CCC34C)C1CCC2=O	Dehydroepiandrosterone	Celery leaves
CC12CCC3C(CC=C4CC(O)CCC34C)C1CCC2=O	Dehydroepiandrosterone	Chicory leaves
CC12CCC3C(CC=C4CC(O)CCC34C)C1CCC2=O	Dehydroepiandrosterone	Komatsuna
CC12CCC3C(CC=C4CC(O)CCC34C)C1CCC2=O	Dehydroepiandrosterone	Pak choy
CC12CCC3C(CC=C4CC(O)CCC34C)C1CCC2=O	Dehydroepiandrosterone	Napa cabbage
CC12CCC3C(CC=C4CC(O)CCC34C)C1CCC2=O	Dehydroepiandrosterone	Chicory roots
CC12CCC3C(CC=C4CC(O)CCC34C)C1CCC2=O	Dehydroepiandrosterone	Grapefruit/Pummelo hybrid
CC12CCC3C(CC=C4CC(O)CCC34C)C1CCC2=O	Dehydroepiandrosterone	Grapefruit
CC12CCC3C(CC=C4CC(O)CCC34C)C1CCC2=O	Dehydroepiandrosterone	Jostaberry
CC12CCC3C(CC=C4CC(O)CCC34C)C1CCC2=O	Dehydroepiandrosterone	Kai-lan
CC12CCC3C(CC=C4CC(O)CCC34C)C1CCC2=O	Dehydroepiandrosterone	Italian oregano
CC12CCC3C(CC=C4CC(O)CCC34C)C1CCC2=O	Dehydroepiandrosterone	Oxheart cabbage
CC12CCC3C(CC=C4CC(O)CCC34C)C1CCC2=O	Dehydroepiandrosterone	Daikon radish
CC12CCC3C(CC=C4CC(O)CCC34C)C1CCC2=O	Dehydroepiandrosterone	Black radish
CC12CCC3C(CC=C4CC(O)CCC34C)C1CCC2=O	Dehydroepiandrosterone	Radish (var.)
CC12CCC3C(CC=C4CC(O)CCC34C)C1CCC2=O	Dehydroepiandrosterone	Red beetroot
CC12CCC3C(CC=C4CC(O)CCC34C)C1CCC2=O	Dehydroepiandrosterone	Sweet rowanberry
CC12CCC3C(CC=C4CC(O)CCC34C)C1CCC2=O	Dehydroepiandrosterone	Pineappple sage
CC12CCC3C(CC=C4CC(O)CCC34C)C1CCC2=O	Dehydroepiandrosterone	Skunk currant
CC12CCC3C(CC=C4CC(O)CCC34C)C1CCC2=O	Dehydroepiandrosterone	Breakfast cereal
CC12CCC3C(CC=C4CC(O)CCC34C)C1CCC2=O	Dehydroepiandrosterone	Pasta
CC12CCC3C(CC=C4CC(O)CCC34C)C1CCC2=O	Dehydroepiandrosterone	Sourdough
CC12CCC3C(CC=C4CC(O)CCC34C)C1CCC2=O	Dehydroepiandrosterone	Abalone
CC12CCC3C(CC=C4CC(O)CCC34C)C1CCC2=O	Dehydroepiandrosterone	Abiyuch
CC12CCC3C(CC=C4CC(O)CCC34C)C1CCC2=O	Dehydroepiandrosterone	Acerola
CC12CCC3C(CC=C4CC(O)CCC34C)C1CCC2=O	Dehydroepiandrosterone	Acorn
CC12CCC3C(CC=C4CC(O)CCC34C)C1CCC2=O	Dehydroepiandrosterone	Winter squash
CC12CCC3C(CC=C4CC(O)CCC34C)C1CCC2=O	Dehydroepiandrosterone	Agar
CC12CCC3C(CC=C4CC(O)CCC34C)C1CCC2=O	Dehydroepiandrosterone	Alfalfa
CC12CCC3C(CC=C4CC(O)CCC34C)C1CCC2=O	Dehydroepiandrosterone	Allspice
CC12CCC3C(CC=C4CC(O)CCC34C)C1CCC2=O	Dehydroepiandrosterone	Amaranth
CC12CCC3C(CC=C4CC(O)CCC34C)C1CCC2=O	Dehydroepiandrosterone	Arrowhead
CC12CCC3C(CC=C4CC(O)CCC34C)C1CCC2=O	Dehydroepiandrosterone	Arrowroot
CC12CCC3C(CC=C4CC(O)CCC34C)C1CCC2=O	Dehydroepiandrosterone	Asian pear
CC12CCC3C(CC=C4CC(O)CCC34C)C1CCC2=O	Dehydroepiandrosterone	Atlantic herring
CC12CCC3C(CC=C4CC(O)CCC34C)C1CCC2=O	Dehydroepiandrosterone	Bamboo shoots
CC12CCC3C(CC=C4CC(O)CCC34C)C1CCC2=O	Dehydroepiandrosterone	Beech nut
CC12CCC3C(CC=C4CC(O)CCC34C)C1CCC2=O	Dehydroepiandrosterone	Breadfruit
CC12CCC3C(CC=C4CC(O)CCC34C)C1CCC2=O	Dehydroepiandrosterone	Breadnut tree seed
CC12CCC3C(CC=C4CC(O)CCC34C)C1CCC2=O	Dehydroepiandrosterone	Rapini
CC12CCC3C(CC=C4CC(O)CCC34C)C1CCC2=O	Dehydroepiandrosterone	Burbot
CC12CCC3C(CC=C4CC(O)CCC34C)C1CCC2=O	Dehydroepiandrosterone	Giant butterbur
CC12CCC3C(CC=C4CC(O)CCC34C)C1CCC2=O	Dehydroepiandrosterone	American butterfish
CC12CCC3C(CC=C4CC(O)CCC34C)C1CCC2=O	Dehydroepiandrosterone	Butternut
CC12CCC3C(CC=C4CC(O)CCC34C)C1CCC2=O	Dehydroepiandrosterone	Butternut squash
CC12CCC3C(CC=C4CC(O)CCC34C)C1CCC2=O	Dehydroepiandrosterone	Calabash
CC12CCC3C(CC=C4CC(O)CCC34C)C1CCC2=O	Dehydroepiandrosterone	Cardoon
CC12CCC3C(CC=C4CC(O)CCC34C)C1CCC2=O	Dehydroepiandrosterone	Natal plum
CC12CCC3C(CC=C4CC(O)CCC34C)C1CCC2=O	Dehydroepiandrosterone	Carob
CC12CCC3C(CC=C4CC(O)CCC34C)C1CCC2=O	Dehydroepiandrosterone	Cassava
CC12CCC3C(CC=C4CC(O)CCC34C)C1CCC2=O	Dehydroepiandrosterone	Chayote
CC12CCC3C(CC=C4CC(O)CCC34C)C1CCC2=O	Dehydroepiandrosterone	Cherimoya
CC12CCC3C(CC=C4CC(O)CCC34C)C1CCC2=O	Dehydroepiandrosterone	Chervil
CC12CCC3C(CC=C4CC(O)CCC34C)C1CCC2=O	Dehydroepiandrosterone	Chia
CC12CCC3C(CC=C4CC(O)CCC34C)C1CCC2=O	Dehydroepiandrosterone	Chinese broccoli
CC12CCC3C(CC=C4CC(O)CCC34C)C1CCC2=O	Dehydroepiandrosterone	Chinese chestnut
CC12CCC3C(CC=C4CC(O)CCC34C)C1CCC2=O	Dehydroepiandrosterone	Chinese water chestnut
CC12CCC3C(CC=C4CC(O)CCC34C)C1CCC2=O	Dehydroepiandrosterone	Garland chrysanthemum
CC12CCC3C(CC=C4CC(O)CCC34C)C1CCC2=O	Dehydroepiandrosterone	Coconut
CC12CCC3C(CC=C4CC(O)CCC34C)C1CCC2=O	Dehydroepiandrosterone	Corn salad
CC12CCC3C(CC=C4CC(O)CCC34C)C1CCC2=O	Dehydroepiandrosterone	Cottonseed
CC12CCC3C(CC=C4CC(O)CCC34C)C1CCC2=O	Dehydroepiandrosterone	Catjang pea
CC12CCC3C(CC=C4CC(O)CCC34C)C1CCC2=O	Dehydroepiandrosterone	Malus (Crab apple)
CC12CCC3C(CC=C4CC(O)CCC34C)C1CCC2=O	Dehydroepiandrosterone	Squashberry
CC12CCC3C(CC=C4CC(O)CCC34C)C1CCC2=O	Dehydroepiandrosterone	Devilfish
CC12CCC3C(CC=C4CC(O)CCC34C)C1CCC2=O	Dehydroepiandrosterone	Dock
CC12CCC3C(CC=C4CC(O)CCC34C)C1CCC2=O	Dehydroepiandrosterone	Durian
CC12CCC3C(CC=C4CC(O)CCC34C)C1CCC2=O	Dehydroepiandrosterone	Elderberry
CC12CCC3C(CC=C4CC(O)CCC34C)C1CCC2=O	Dehydroepiandrosterone	Oregon yampah
CC12CCC3C(CC=C4CC(O)CCC34C)C1CCC2=O	Dehydroepiandrosterone	European chestnut
CC12CCC3C(CC=C4CC(O)CCC34C)C1CCC2=O	Dehydroepiandrosterone	Fireweed
CC12CCC3C(CC=C4CC(O)CCC34C)C1CCC2=O	Dehydroepiandrosterone	Ginkgo nuts
CC12CCC3C(CC=C4CC(O)CCC34C)C1CCC2=O	Dehydroepiandrosterone	Grape
CC12CCC3C(CC=C4CC(O)CCC34C)C1CCC2=O	Dehydroepiandrosterone	Groundcherry
CC12CCC3C(CC=C4CC(O)CCC34C)C1CCC2=O	Dehydroepiandrosterone	Hazelnut
CC12CCC3C(CC=C4CC(O)CCC34C)C1CCC2=O	Dehydroepiandrosterone	Hickory nut
CC12CCC3C(CC=C4CC(O)CCC34C)C1CCC2=O	Dehydroepiandrosterone	Horseradish tree
CC12CCC3C(CC=C4CC(O)CCC34C)C1CCC2=O	Dehydroepiandrosterone	Alaska blueberry
CC12CCC3C(CC=C4CC(O)CCC34C)C1CCC2=O	Dehydroepiandrosterone	Hyacinth bean
CC12CCC3C(CC=C4CC(O)CCC34C)C1CCC2=O	Dehydroepiandrosterone	Irish moss
CC12CCC3C(CC=C4CC(O)CCC34C)C1CCC2=O	Dehydroepiandrosterone	Jackfruit
CC12CCC3C(CC=C4CC(O)CCC34C)C1CCC2=O	Dehydroepiandrosterone	Japanese chestnut
CC12CCC3C(CC=C4CC(O)CCC34C)C1CCC2=O	Dehydroepiandrosterone	Java plum
CC12CCC3C(CC=C4CC(O)CCC34C)C1CCC2=O	Dehydroepiandrosterone	Jerusalem artichoke
CC12CCC3C(CC=C4CC(O)CCC34C)C1CCC2=O	Dehydroepiandrosterone	Jujube
CC12CCC3C(CC=C4CC(O)CCC34C)C1CCC2=O	Dehydroepiandrosterone	Jute
CC12CCC3C(CC=C4CC(O)CCC34C)C1CCC2=O	Dehydroepiandrosterone	Kale
CC12CCC3C(CC=C4CC(O)CCC34C)C1CCC2=O	Dehydroepiandrosterone	Kelp
CC12CCC3C(CC=C4CC(O)CCC34C)C1CCC2=O	Dehydroepiandrosterone	Kumquat
CC12CCC3C(CC=C4CC(O)CCC34C)C1CCC2=O	Dehydroepiandrosterone	Lambsquarters
CC12CCC3C(CC=C4CC(O)CCC34C)C1CCC2=O	Dehydroepiandrosterone	Wild leek
CC12CCC3C(CC=C4CC(O)CCC34C)C1CCC2=O	Dehydroepiandrosterone	Loganberry
CC12CCC3C(CC=C4CC(O)CCC34C)C1CCC2=O	Dehydroepiandrosterone	Lotus
CC12CCC3C(CC=C4CC(O)CCC34C)C1CCC2=O	Dehydroepiandrosterone	Sacred lotus
CC12CCC3C(CC=C4CC(O)CCC34C)C1CCC2=O	Dehydroepiandrosterone	White lupine
CC12CCC3C(CC=C4CC(O)CCC34C)C1CCC2=O	Dehydroepiandrosterone	Malabar spinach
CC12CCC3C(CC=C4CC(O)CCC34C)C1CCC2=O	Dehydroepiandrosterone	Mammee apple
CC12CCC3C(CC=C4CC(O)CCC34C)C1CCC2=O	Dehydroepiandrosterone	Purple mangosteen
CC12CCC3C(CC=C4CC(O)CCC34C)C1CCC2=O	Dehydroepiandrosterone	Alpine sweetvetch
CC12CCC3C(CC=C4CC(O)CCC34C)C1CCC2=O	Dehydroepiandrosterone	Moth bean
CC12CCC3C(CC=C4CC(O)CCC34C)C1CCC2=O	Dehydroepiandrosterone	Mountain yam
CC12CCC3C(CC=C4CC(O)CCC34C)C1CCC2=O	Dehydroepiandrosterone	White mustard
CC12CCC3C(CC=C4CC(O)CCC34C)C1CCC2=O	Dehydroepiandrosterone	Mustard spinach
CC12CCC3C(CC=C4CC(O)CCC34C)C1CCC2=O	Dehydroepiandrosterone	New Zealand spinach
CC12CCC3C(CC=C4CC(O)CCC34C)C1CCC2=O	Dehydroepiandrosterone	Nopal
CC12CCC3C(CC=C4CC(O)CCC34C)C1CCC2=O	Dehydroepiandrosterone	Ohelo berry
CC12CCC3C(CC=C4CC(O)CCC34C)C1CCC2=O	Dehydroepiandrosterone	Okra
CC12CCC3C(CC=C4CC(O)CCC34C)C1CCC2=O	Dehydroepiandrosterone	Pepper (C. frutescens)
CC12CCC3C(CC=C4CC(O)CCC34C)C1CCC2=O	Dehydroepiandrosterone	Common persimmon
CC12CCC3C(CC=C4CC(O)CCC34C)C1CCC2=O	Dehydroepiandrosterone	Pili nut
CC12CCC3C(CC=C4CC(O)CCC34C)C1CCC2=O	Dehydroepiandrosterone	Colorado pinyon
CC12CCC3C(CC=C4CC(O)CCC34C)C1CCC2=O	Dehydroepiandrosterone	Pitanga
CC12CCC3C(CC=C4CC(O)CCC34C)C1CCC2=O	Dehydroepiandrosterone	Plains prickly pear
CC12CCC3C(CC=C4CC(O)CCC34C)C1CCC2=O	Dehydroepiandrosterone	French plantain
CC12CCC3C(CC=C4CC(O)CCC34C)C1CCC2=O	Dehydroepiandrosterone	American pokeweed
CC12CCC3C(CC=C4CC(O)CCC34C)C1CCC2=O	Dehydroepiandrosterone	Prairie turnip
CC12CCC3C(CC=C4CC(O)CCC34C)C1CCC2=O	Dehydroepiandrosterone	Prickly pear
CC12CCC3C(CC=C4CC(O)CCC34C)C1CCC2=O	Dehydroepiandrosterone	Quinoa
CC12CCC3C(CC=C4CC(O)CCC34C)C1CCC2=O	Dehydroepiandrosterone	Malabar plum
CC12CCC3C(CC=C4CC(O)CCC34C)C1CCC2=O	Dehydroepiandrosterone	Rose hip
CC12CCC3C(CC=C4CC(O)CCC34C)C1CCC2=O	Dehydroepiandrosterone	Roselle
CC12CCC3C(CC=C4CC(O)CCC34C)C1CCC2=O	Dehydroepiandrosterone	Salmonberry
CC12CCC3C(CC=C4CC(O)CCC34C)C1CCC2=O	Dehydroepiandrosterone	Common salsify
CC12CCC3C(CC=C4CC(O)CCC34C)C1CCC2=O	Dehydroepiandrosterone	Sapodilla
CC12CCC3C(CC=C4CC(O)CCC34C)C1CCC2=O	Dehydroepiandrosterone	Mamey sapote
CC12CCC3C(CC=C4CC(O)CCC34C)C1CCC2=O	Dehydroepiandrosterone	Sesbania flower
CC12CCC3C(CC=C4CC(O)CCC34C)C1CCC2=O	Dehydroepiandrosterone	Hedge mustard
CC12CCC3C(CC=C4CC(O)CCC34C)C1CCC2=O	Dehydroepiandrosterone	Soursop
CC12CCC3C(CC=C4CC(O)CCC34C)C1CCC2=O	Dehydroepiandrosterone	Spelt
CC12CCC3C(CC=C4CC(O)CCC34C)C1CCC2=O	Dehydroepiandrosterone	Spirulina
CC12CCC3C(CC=C4CC(O)CCC34C)C1CCC2=O	Dehydroepiandrosterone	Strawberry guava
CC12CCC3C(CC=C4CC(O)CCC34C)C1CCC2=O	Dehydroepiandrosterone	Sugar apple
CC12CCC3C(CC=C4CC(O)CCC34C)C1CCC2=O	Dehydroepiandrosterone	Taro
CC12CCC3C(CC=C4CC(O)CCC34C)C1CCC2=O	Dehydroepiandrosterone	Teff
CC12CCC3C(CC=C4CC(O)CCC34C)C1CCC2=O	Dehydroepiandrosterone	Mexican groundcherry
CC12CCC3C(CC=C4CC(O)CCC34C)C1CCC2=O	Dehydroepiandrosterone	Towel gourd
CC12CCC3C(CC=C4CC(O)CCC34C)C1CCC2=O	Dehydroepiandrosterone	Wasabi
CC12CCC3C(CC=C4CC(O)CCC34C)C1CCC2=O	Dehydroepiandrosterone	Wax gourd
CC12CCC3C(CC=C4CC(O)CCC34C)C1CCC2=O	Dehydroepiandrosterone	Wild rice
CC12CCC3C(CC=C4CC(O)CCC34C)C1CCC2=O	Dehydroepiandrosterone	Tea leaf willow
CC12CCC3C(CC=C4CC(O)CCC34C)C1CCC2=O	Dehydroepiandrosterone	Winged bean
CC12CCC3C(CC=C4CC(O)CCC34C)C1CCC2=O	Dehydroepiandrosterone	Yam
CC12CCC3C(CC=C4CC(O)CCC34C)C1CCC2=O	Dehydroepiandrosterone	Jicama
CC12CCC3C(CC=C4CC(O)CCC34C)C1CCC2=O	Dehydroepiandrosterone	Yautia
CC12CCC3C(CC=C4CC(O)CCC34C)C1CCC2=O	Dehydroepiandrosterone	Black-eyed pea
CC12CCC3C(CC=C4CC(O)CCC34C)C1CCC2=O	Dehydroepiandrosterone	Macadamia nut
CC12CCC3C(CC=C4CC(O)CCC34C)C1CCC2=O	Dehydroepiandrosterone	Alaska wild rhubarb
CC12CCC3C(CC=C4CC(O)CCC34C)C1CCC2=O	Dehydroepiandrosterone	Oriental wheat
CC12CCC3C(CC=C4CC(O)CCC34C)C1CCC2=O	Dehydroepiandrosterone	Yardlong bean
CC12CCC3C(CC=C4CC(O)CCC34C)C1CCC2=O	Dehydroepiandrosterone	Boysenberry
CC12CCC3C(CC=C4CC(O)CCC34C)C1CCC2=O	Dehydroepiandrosterone	Persian lime
CC12CCC3C(CC=C4CC(O)CCC34C)C1CCC2=O	Dehydroepiandrosterone	Feijoa
CC12CCC3C(CC=C4CC(O)CCC34C)C1CCC2=O	Dehydroepiandrosterone	Rowal
CC12CCC3C(CC=C4CC(O)CCC34C)C1CCC2=O	Dehydroepiandrosterone	Jew's ear
CC12CCC3C(CC=C4CC(O)CCC34C)C1CCC2=O	Dehydroepiandrosterone	Common mushroom
CC12CCC3C(CC=C4CC(O)CCC34C)C1CCC2=O	Dehydroepiandrosterone	Shiitake
CC12CCC3C(CC=C4CC(O)CCC34C)C1CCC2=O	Dehydroepiandrosterone	Purple laver
CC12CCC3C(CC=C4CC(O)CCC34C)C1CCC2=O	Dehydroepiandrosterone	Wakame
CC12CCC3C(CC=C4CC(O)CCC34C)C1CCC2=O	Dehydroepiandrosterone	Enokitake
CC12CCC3C(CC=C4CC(O)CCC34C)C1CCC2=O	Dehydroepiandrosterone	Epazote
CC12CCC3C(CC=C4CC(O)CCC34C)C1CCC2=O	Dehydroepiandrosterone	Oyster mushroom
CC12CCC3C(CC=C4CC(O)CCC34C)C1CCC2=O	Dehydroepiandrosterone	Cloud ear fungus
CC12CCC3C(CC=C4CC(O)CCC34C)C1CCC2=O	Dehydroepiandrosterone	Maitake
CC12CCC3C(CC=C4CC(O)CCC34C)C1CCC2=O	Dehydroepiandrosterone	Ostrich fern
CC12CCC3C(CC=C4CC(O)CCC34C)C1CCC2=O	Dehydroepiandrosterone	Sourdock
CC12CCC3C(CC=C4CC(O)CCC34C)C1CCC2=O	Dehydroepiandrosterone	Tinda
CC12CCC3C(CC=C4CC(O)CCC34C)C1CCC2=O	Dehydroepiandrosterone	Wheat
CC12CCC3C(CC=C4CC(O)CCC34C)C1CCC2=O	Dehydroepiandrosterone	Common chokecherry
CC12CCC3C(CC=C4CC(O)CCC34C)C1CCC2=O	Dehydroepiandrosterone	Agave
CC12CCC3C(CC=C4CC(O)CCC34C)C1CCC2=O	Dehydroepiandrosterone	Narrowleaf cattail
CC12CCC3C(CC=C4CC(O)CCC34C)C1CCC2=O	Dehydroepiandrosterone	Chanterelle
CC12CCC3C(CC=C4CC(O)CCC34C)C1CCC2=O	Dehydroepiandrosterone	Cinnamon
CC12CCC3C(CC=C4CC(O)CCC34C)C1CCC2=O	Dehydroepiandrosterone	Oil palm
CC12CCC3C(CC=C4CC(O)CCC34C)C1CCC2=O	Dehydroepiandrosterone	Sago palm
CC12CCC3C(CC=C4CC(O)CCC34C)C1CCC2=O	Dehydroepiandrosterone	Persimmon
CC12CCC3C(CC=C4CC(O)CCC34C)C1CCC2=O	Dehydroepiandrosterone	Black salsify
CC12CCC3C(CC=C4CC(O)CCC34C)C1CCC2=O	Dehydroepiandrosterone	Red algae
CC12CCC3C(CC=C4CC(O)CCC34C)C1CCC2=O	Dehydroepiandrosterone	Kombu
CC12CCC3C(CC=C4CC(O)CCC34C)C1CCC2=O	Dehydroepiandrosterone	Thistle
CC12CCC3C(CC=C4CC(O)CCC34C)C1CCC2=O	Dehydroepiandrosterone	Walnut
CC12CCC3C(CC=C4CC(O)CCC34C)C1CCC2=O	Dehydroepiandrosterone	Conch
CC12CCC3C(CC=C4CC(O)CCC34C)C1CCC2=O	Dehydroepiandrosterone	Milk (Cow)
CC12CCC3C(CC=C4CC(O)CCC34C)C1CCC2=O	Dehydroepiandrosterone	Bean
CC12CCC3C(CC=C4CC(O)CCC34C)C1CCC2=O	Dehydroepiandrosterone	Horned melon
CC12CCC3C(CC=C4CC(O)CCC34C)C1CCC2=O	Dehydroepiandrosterone	Canola
CC12CCC3C(CC=C4CC(O)CCC34C)C1CCC2=O	Dehydroepiandrosterone	Babassu palm
CC12CCC3C(CC=C4CC(O)CCC34C)C1CCC2=O	Dehydroepiandrosterone	Cupuaçu
CC12CCC3C(CC=C4CC(O)CCC34C)C1CCC2=O	Dehydroepiandrosterone	Shea tree
CC12CCC3C(CC=C4CC(O)CCC34C)C1CCC2=O	Dehydroepiandrosterone	Oil-seed Camellia
CC12CCC3C(CC=C4CC(O)CCC34C)C1CCC2=O	Dehydroepiandrosterone	Ucuhuba
CC12CCC3C(CC=C4CC(O)CCC34C)C1CCC2=O	Dehydroepiandrosterone	Nance
CC12CCC3C(CC=C4CC(O)CCC34C)C1CCC2=O	Dehydroepiandrosterone	Naranjilla
CC12CCC3C(CC=C4CC(O)CCC34C)C1CCC2=O	Dehydroepiandrosterone	Tree fern
CC12CCC3C(CC=C4CC(O)CCC34C)C1CCC2=O	Dehydroepiandrosterone	Greenthread tea
CC12CCC3C(CC=C4CC(O)CCC34C)C1CCC2=O	Dehydroepiandrosterone	Yellow pond-lily
CC12CCC3C(CC=C4CC(O)CCC34C)C1CCC2=O	Dehydroepiandrosterone	Pepper (C. pubescens)
CC12CCC3C(CC=C4CC(O)CCC34C)C1CCC2=O	Dehydroepiandrosterone	Soft-necked garlic
CC12CCC3C(CC=C4CC(O)CCC34C)C1CCC2=O	Dehydroepiandrosterone	Cabbage
CC12CCC3C(CC=C4CC(O)CCC34C)C1CCC2=O	Dehydroepiandrosterone	Chinese bayberry
CC12CCC3C(CC=C4CC(O)CCC34C)C1CCC2=O	Dehydroepiandrosterone	Sunburst squash (pattypan squash)
CC12CCC3C(CC=C4CC(O)CCC34C)C1CCC2=O	Dehydroepiandrosterone	Green zucchini
CC12CCC3C(CC=C4CC(O)CCC34C)C1CCC2=O	Dehydroepiandrosterone	Yellow zucchini
CC12CCC3C(CC=C4CC(O)CCC34C)C1CCC2=O	Dehydroepiandrosterone	Green bell pepper
CC12CCC3C(CC=C4CC(O)CCC34C)C1CCC2=O	Dehydroepiandrosterone	Yellow bell pepper
CC12CCC3C(CC=C4CC(O)CCC34C)C1CCC2=O	Dehydroepiandrosterone	Orange bell pepper
CC12CCC3C(CC=C4CC(O)CCC34C)C1CCC2=O	Dehydroepiandrosterone	Red bell pepper
CC12CCC3C(CC=C4CC(O)CCC34C)C1CCC2=O	Dehydroepiandrosterone	Italian sweet red pepper
CC12CCC3C(CC=C4CC(O)CCC34C)C1CCC2=O	Dehydroepiandrosterone	Yellow wax bean
CC12CCC3C(CC=C4CC(O)CCC34C)C1CCC2=O	Dehydroepiandrosterone	Green bean
CC12CCC3C(CC=C4CC(O)CCC34C)C1CCC2=O	Dehydroepiandrosterone	Saskatoon berry
CC12CCC3C(CC=C4CC(O)CCC34C)C1CCC2=O	Dehydroepiandrosterone	Nanking cherry
CC12CCC3C(CC=C4CC(O)CCC34C)C1CCC2=O	Dehydroepiandrosterone	Japanese pumpkin
CC12CCC3C(CC=C4CC(O)CCC34C)C1CCC2=O	Dehydroepiandrosterone	White cabbage
CC12CCC3C(CC=C4CC(O)CCC34C)C1CCC2=O	Dehydroepiandrosterone	Romaine lettuce
CC12CCC3C(CC=C4CC(O)CCC34C)C1CCC2=O	Dehydroepiandrosterone	Black tea
CC12CCC3C(CC=C4CC(O)CCC34C)C1CCC2=O	Dehydroepiandrosterone	Green tea
CC12CCC3C(CC=C4CC(O)CCC34C)C1CCC2=O	Dehydroepiandrosterone	Red tea
CC12CCC3C(CC=C4CC(O)CCC34C)C1CCC2=O	Dehydroepiandrosterone	Red onion
CC12CCC3C(CC=C4CC(O)CCC34C)C1CCC2=O	Dehydroepiandrosterone	Green onion
CC12CCC3C(CC=C4CC(O)CCC34C)C1CCC2=O	Dehydroepiandrosterone	Herbal tea
CCCC(=O)CC(O)CCC1=CC(OC)=C(O)C=C1	[4]-Isogingerol	Ginger
CCCCCCCCCCCC(O)CC(=O)CCC1=CC(OC)=C(O)C=C1	[12]-Gingerol	Ginger
CCCCCCCCCC(O)CC(=O)CCC1=CC(OC)=C(O)C=C1	(S)-[10]-Gingerol	Ginger
CCCCCCCC(O)CC(=O)CCC1=CC(OC)=C(O)C=C1	(S)-[8]-Gingerol	Ginger
CCCCCCCCC(O)CC(=O)CCC1=CC=C(O)C(OC)=C1	[9]-Gingerol	Ginger
CCCCCCCCCCCCCCCC(O)CC(=O)CCC1=CC=C(O)C(OC)=C1	[16]-Gingerol	Ginger
CCCCCCCCCCCCCC(O)CC(=O)CCC1=CC(OC)=C(O)C=C1	[14]-Gingerol	Ginger
CCCCCCC(O)CC(=O)CCC1=CC=C(O)C(OC)=C1	[7]-Gingerol	Ginger
[truncated: 3,306 more rows]
